# Supplementary material for: Genomic characterization of the European sea bass Dicentrarchus labrax reveals the presence of a novel uncoupling protein (UCP) gene family member in the teleost fish lineage
Source: BMC Evol Biol. 2012 May 11;12:62. doi: 10.1186/1471-2148-12-62 (PMC3428666; doi:10.1186/1471-2148-12-62)
Supplement: Additional file 1 — Embl files of sea bass genomic UCP loci including flanking gene annotations. These files contain the sequences of four UCP genes characterized in sea bass and their flanking genes. [file 1471-2148-12-62-S1.zip]

Archive with 4 entries (4 files):
- UCP3L_ANNO.embl
- Amino acid sequences.fasta
- UCP1_ANNO.embl
- UCP2-3_ANNO.embl
