# Supplementary material for: Genomic characterization of the European sea bass Dicentrarchus labrax reveals the presence of a novel uncoupling protein (UCP) gene family member in the teleost fish lineage
Source: BMC Evol Biol. 2012 May 11;12:62. doi: 10.1186/1471-2148-12-62 (PMC3428666; doi:10.1186/1471-2148-12-62)
Supplement: Additional file 1 — Embl files of sea bass genomic UCP loci including flanking gene annotations. These files contain the sequences of four UCP genes characterized in sea bass and their flanking genes. [file 1471-2148-12-62-S1.zip › UCP3L_ANNO.embl]

ID   XXXXXXXX; SV XXX; linear; genomic DNA; STD; VRT; 49418 BP.
XX
ST * private 31-DEC-2012
XX
AC * genomic_scaffold
XX
AC   XXXXXXXX;
XX
PR   Project:39865;
XX
DE   Dicentrarchus labrax UCP3L locus.
XX
KW   HTG.
XX
OS   Dicentrarchus labrax (European seabass)
OC   Eukaryota; Metazoa; Chordata; Craniata; Vertebrata; Euteleostomi;
OC   Actinopterygii; Neopterygii; Teleostei; Euteleostei; Neoteleostei;
OC   Acanthomorpha; Acanthopterygii; Percomorpha; Perciformes;
OC   Percoidei; Moronidae; Dicentrarchus.
RN   [1]
RP   1-49418
RA   Kuhl H., Tine M., Reinhardt R.;
RT   ;
RL   Submitted (XXXXX) to the EMBL/GenBank/DDBJ databases.
XX
RN   [2]
RP   1-49418
RA   Tine M., Kuhl H., Jastroch M., Reinhardt R.;
RT   "Genomic characterization of the European sea bass Dicentrarchus labrax reveals the presence of a novel uncoupling protein (UCP) gene family member in the teleost fish lineage";
RL   Unpublished.
XX
CC   -------------- Genome Center
CC        Center: Max-Planck-Institute for Molecular Genetics
CC        Center code: MPIMG
CC   -------------- Project Information
CC        WGS sequencing of European sea bass
CC   -------------- Summary Statistics
CC        Assembly program: Celera Assembler v6.1
CC        Quality coverage: 3X Sanger, 3X 454 FLX , 20X Illumina 100bp paired ends
CC   --------------
CC
XX
XX
XX
FH   Key             Location/Qualifiers
FH
FT   source          1..49418
FT                   /organism="Dicentrarchus labrax"
FT                   /mol_type="genomic DNA"
FT                   /db_xref="taxon:13489"
FT                   /chromosome="genomic_scaffold"
FT   CDS             join(42765..42944,43048..43095,43179..43232,43321..43375,
FT                   43464..43597,43918..43954,44039..44060,44174..44262,44707..44906,
FT                   45097..45150,45244..45317,46057..46144,46256..46384,46832..46935,
FT                   49343..49418)
FT                   /codon_start=1
FT                   /product="calcium/calmodulin-dependent protein kinase kinase 1 alpha"
FT                   /gene="CAMKK1"
FT                   /note="Predicted by SPALN"
FT                   /locus_tag="DLA_CAMKK1"
FT   CDS             join(29059..29183,29700..29908,31587..31790,32406..32507,
FT                   32620..32800,32880..32994)
FT                   /codon_start=1
FT                   /product="uncoupling protein 3-like (mitochondrial proton carrier)"
FT                   /gene="UCP3L"
FT                   /note="Predicted by SPALN"
FT                   /locus_tag="DLA_UCP3L"
FT   CDS             join(10185..10233,11438..11707,11792..11949,12132..12310,
FT                   12413..12576,12666..12798,12881..13060,13117..13264,13368..13477,
FT                   13820..13940,14127..14226,14334..14452,15339..15470,15573..16028,
FT                   16149..16300,16833..17076,17439..17638,17707..17889,18274..18446,
FT                   18537..18672,18999..19267,19406..19483,19601..20172,20298..20595,
FT                   21262..21400,21491..21555,21643..21848,21934..22064,22178..22316,
FT                   22412..22601,23529..24285,25019..25127,27093..27230)
FT                   /codon_start=1
FT                   /product="C2 calcium-dependent domain containing 3"
FT                   /gene="C2CD3"
FT                   /note="Predicted by SPALN"
FT                   /locus_tag="DLA_C2CD3"
SQ   Sequence 49418 BP; 14539 A; 9766 C; 9832 G; 15281 T; 0 other;
     GTGGCCTACG AGCAGGAAGA CTACTACCAC TCCGTGCAGT GGTTGGAGGA GTCGGTGCGT        60
     CTCTTCAGGG GAACAGGACG CGAGTGGAGC CCAGAGAATG AGGGAACTTT GGAGGATGCT       120
     CTGGACCATC TGGCCTTCTC TCACTTTAAA GTACAAAGAA GAACACTTAA GTGCACATTT       180
     GTAAGATAAT CGGTGGATTG CACTGCCCTA AATTCCTCTC ATTGTTTCAG ACAGGAAACA       240
     TCTCCTATGC TCTCAGTCTA TCTCAGGAGT TACTGCATCA TGGTAATTCT TTCCATTTAA       300
     CTTCTCCCTT CCCTTTAATC CTGTCTGCTG TGCGTAAACA GTTCTTTGAA AACCGTCTTT       360
     ATTTCTGTGA ACAGCATGAC CTGCCTCTCT AAACTGAAGC CTGTAATGCC CGATAATGTA       420
     TGACTACTCT GTTTACTCAT TTCTTCTCAG ATCCAATGAA TGGAAGAGTT TTGCAGAATG       480
     TTGAGAAATA CGAGAAGCTG CTGGTTTCGA GTCCCAAATC ACTCAGGGGC GATGGGCTGA       540
     GGAGACCCAC CTCTAATTAT TTAAGAACCA GGGACACTTA CGAGAGACTC TGCCAGACCC       600
     AAGGCTCTCA GGTATTTATC ACATTTAATC ATTCTCAACA CATACTGTGT GTTAGGAAAA       660
     TATCTGGAAG GGATCAGGGA TAATTTAGGA GAACCAGAAT ATTCTTAATT GTATAATACC       720
     AACCAAATGT GCCATGAAGC TTTGCGTTTT CAAGAGCACA TCTATCCTTT AAGGGACAAA       780
     CCAATAAATC CTATTTTTTC AAATGATGCT GATCTGTAAT GGTACATTTG GGTATATGTT       840
     AGAGAAAATA TACAGTGCAT TATGTCTTGC CCCTGAATAT GTAATGTTAT AGGGCACAAC       900
     TTGTGTATAA AAGAAAATGT AGAAAGTGGC TTCAAGAAAA TCATTATTTC CCTGTGTGTT       960
     ATTATTCCAG CTTTGTTTTT AGTATTTATT TTATATAAAT CACATTTGGA GGTAAAGTCT      1020
     TAGGCACAGT GGTGCTATGA GCTAAACGTT AACATGTTGA TGTTTAGCAA GCATAATGTT      1080
     TATTATGTCG TTGACCACCT TAGTTTATTG TGTTTGCATG CTAATATTTA CTAATTAGCA      1140
     CCAAAGTAAA GACAGTTGGT AATGACAAAT TAAACCTTAT GGTGGCGCTA GAGTAAAAGG      1200
     CAGAGTAGGC TTCATCCTCT GGGGACAATG AATGTCTGTA CAAAAACTCA TTAGCAATCA      1260
     GTCCAGTAGT TGTTATATTG AGATATTTAA GGCTGAACCA TAGTGGACTG ACCACCATTG      1320
     CCATTCTTAA ACCCCATAGC TAGCATGGCT AAAAGTATTT AAATTAAAAA ATAATATAAA      1380
     ATCATTTTAA CAGCTCCAAG TAGTTTGTCA CAGATTTGTC AAAATTCTCA AGTTTCAACC      1440
     TTTATTAAGT GTGTAGTTGG AGTTTTCCTT CCCAAAAAAG TGTAATTGTT GCGGATGAAA      1500
     AACAATTCTT GTTTTGATCT TGTTAATGGA CCTCAGCTCT TTCTCCTAGC AGCCAATGCA      1560
     TTTTAAAAAT CCCAGACTAT TCTGCGACTA CTTCACCAAC GGAGACCCCG GACTGCTGCT      1620
     GCTGCCAGTA AGACGTGAAG TGTTGAACCT GCAGCCGTAT GTCGTCCTGT ACCACAACTT      1680
     CATCACGGAC ACAGAGGCTG AGGACATCAA GGGGCTCGCC CAATCAGGAG TAAGTGCCAG      1740
     CAGTGTGCAA TTTCTCTCAT CACATGCGGG TAAAAAACAA AACATGTGTC GCCAATATGT      1800
     CAGCTTTATA GGATTTTTTA AAAAAAGAGC CATGTTCTTA CAATCATGCA TTTTTAGTTC      1860
     ATCCAATTAG GTCCTTGTGG TTCTGTAATC CCTGTTTTGT CGAGTTTTCT CAACAAACAG      1920
     AGGAGCTGTG CTATTTCCTC CACATGGGAC TCACAAAAAG CGAAGCTGCA AAGTTTTTTC      1980
     TTGGCAACCG CAGGAGTTCA AGAGAGTCTG CTGAAGATTA TTGAAGTTAA CAAATAGAAG      2040
     AACCATGGTA GAATATTAAA TATTTTTCTA TTGCAATGTG AGCACCTTGT AACATAGTCT      2100
     CGCATTGAAG AATCAGGTCT TTTCAAACTG GTTTCTCCTA CAATTTAAAA TAAACCAAAA      2160
     CCAGGGATAT TGTTTGTCTT TATGGCTTTC TGCCAAGACA TTGCCCTCTG TTGATGTTGG      2220
     CTATCACTGT TATTTCAGGA TGTTTCCAGG CACAGTTTAA TTTTCTTCAG GCCACCCGGA      2280
     CAGATGCCAA GATGTTAGTT TTCCATTTCT CTGAAATTAA AAGTGTAATG AAATTGGCAG      2340
     CCTTTCAGCA GGACTCTAAA ATTTTACATT ACACTTGTAG TGCAATCTTG AATGAAGATA      2400
     TTTACTGTGG CCTCTGTCCT AAAGGGGACT TCCTTGTGTG AGTCCATCTT TTATAGACTG      2460
     CCTTGAGTAT AGACACACAC TACAGTACTG TAAATGTCCA GTGGTACAAA TTGCATAGGC      2520
     AGGGACACTG CAGCTGATCT TTACTGATTC ATATAATAAT ACTCATAAGG TATCACACTT      2580
     TATGATACTG GTCATCCGCT ACAGCTTCAT CACTCTCAAT ATTATTGATG TTTTCTTGCC      2640
     TTCTGACTCT AAGCATCCTG TAACATAACT GCGTGTTTAC CTGCATTGGT TCTGTTTGCC      2700
     TCAACTTCAT CACAGAGTTT GTGCTCTTTG GAGGCAATAC AGTATTTAAT TGTTTAAAAA      2760
     GTTATAAACA AAGCGTTTAT CTTTGTCACT AAATACATTT ACTCAAGTTG AGGTACTTTT      2820
     ACTTGAATAA TTCCATTTAA TGCCACTTTT ATTTCTCCTT CACTACTGGG AAGTATTATA      2880
     CAAAACATTT AAGTTGCACT TTGCAGGTTA AAACTTTATA TACAAAACAT ATTATTAGCC      2940
     TCTAACATAT GTGAATTGTT ATAGACTAAA CTTCCAGTAT ATAACTACCT ACAACTACAA      3000
     ATTAGCTCCA ACTCAACCAA CTACGACAGT AAAATACTGC TTATAAATGA ATGCGTTCAT      3060
     AATAATAATG CAATAATTGT ATAATAGTAT GTTATATATG TATAATGGTG TAAGTCTCTG      3120
     AATTGGGCCA TTTTGCATAA TGAGAACTTT TTCTCATTAT TAAAACATTA GTTAATACAG      3180
     TTTGATGATT ATACTTTGTC ATTGCAATGA GTGCATCGAA TAGGAAAATT AGTTTGAAAT      3240
     CAAGGGGCAA CATTGTGCTA CAAGGCCTTG AATTAAGGTT GAAATTTGTT TTGTATTAAG      3300
     AGTAAAGGTG CCTACATATA GAATATTTTT TCCTAAATAC GCATATATTA CTCTGCTCTG      3360
     CTGTGGGGCT GCTGGGGTCT AAGCCAACTG TGTACCTTTT CTGACTTCAA CGATCCTGGA      3420
     AAGACCTTAT GGAGGGAGAG TTGGTCTGCT TCCAAACATT TAGCTAGGCT TAAAGGAATG      3480
     AGGGATACAT TACTATGAAA ACTTTGCTAA TGCCCTCAAA CTATCCAAAT TACCCTGCTG      3540
     GGCTCCAATG GTAAATATTC AGTCTACTAT CATCGAGCTT CAGTATCTAT CTGAAAGCAA      3600
     CTGAAGTTTC TGCTCATTTA ATGGAAAGCT GCAGTGCACT GTCCTCACAG TTCTCTGACT      3660
     CAGTTACTTA AGGGAATATT TGGTGGGCTA ACTCAATTGG TGCCCTATAG TTTCTGTGAG      3720
     GTTTTGGCAT TGTTCCGCGA GTTTTCCATC CTCTGCTCAG ATGGAAACCC CTGTATTTAT      3780
     TTCATCATTA TGTCAGCTTG TGGTTTATTG AAAACAGGCC CGGGGTATGG CATTAGTCTG      3840
     AAGCAGTGTG CACAGTTTAT ACGCTGGAGC CTTATTGGAA GGACCCAGTA TGTACACTAG      3900
     CAGTAACACA GAAATGTTGT TCGAAGTTAA CCGATCAGTC ATTGTGTTGG TTATAATTAT      3960
     TTTTTCAGTT TTATTAACAG TTTCCTTCTT TAGAAACTGC TTTGTGTGAG CCCTGAATGT      4020
     GTTGAATGAA GTAATGTCCC TTGTGGCCAT AAGGAACTCA TCAGTAGTCT GATCTGCAAA      4080
     ATTAATCAGA AATGTTGCGT GACCAGTTTT CTACGTAGAA CACTGTGCCA GTTTGTGCAC      4140
     CCACTGCAAA TTGGAAAACG TGTATGAAAT AAGCAGAATG CAGTGTGACG ATTCAGAGGT      4200
     CCAAATAAAT CACAGAGGCT CAGTTTTAAG AAGTGCAGTC CAAAACATCT GGACTTCCCC      4260
     AGACTCCCTT CCAGACTCAG ACTCTGAGGT AATGGATCTT CAAACTGATA CCTGTAGAGG      4320
     AAGTAGGGTA TCTTAAATCT AAAAAAAAGG CTCCCATGCA CATTTTTGCT TAATTTGTGG      4380
     TCAGAATAAT AAGATAAGAA GTTGAAGAAG GGAAGAATAA TGGAAGTTTG TCCTCGCAGC      4440
     AGCTTTGGAA ATTGTACACT ACACTTTTTT AATCCACGTT TGTGATTTTG TCTTATGTGA      4500
     GTATGGTTTC ATGCTATTAC TCACATTTTG TCATTGCTTT GCAGCTGGAC ATCAAAGCTT      4560
     GGCTGCTGTA ACAATCATAA ACATAAAATT GCTGTTTTCT GTCTTTGCTG TCAAGTTGAG      4620
     AAGATCTGTG GTGGCAACTG GAGAGAAACA AGCAACAGCT GAGTACCGCA TCAGCAAGAG      4680
     GTACAAATTA CTTAACCACA CTTTGTTTAT GACAATCTGT TTATCATCAA TTACTTAATT      4740
     CAATCTAGTT CTTGGAGCAG GCTGGACCAT TGCTGCAGTG CAATCAATAT TTCTTATTTT      4800
     CTAGTGCATG GCTGAAGGGC TCAGCACAGT CCACTGTTGG AAAGCTGGAC CAGAAGATCT      4860
     CCAGACTCAC TGGTCTATAT GTGAAGCATC CATATGGCGA GTACCTCCAG GTGGTGAATT      4920
     ATGGGATTGG CGGCCATTAT GAGCCTCACT TTGACCATGC TACGGTAGGT TGATTGTTTG      4980
     ATTTGTTTAA CTAGCTCATT ACATGTCTTT GCATGTTGTC TGTGCTTACA TTAATAATGA      5040
     TAAATCAACT TGTTTTGCAG TCACCCACAA GTCCTGTGTT CAAGCTGAAA ACTGGGAATC      5100
     GAGTGGCAAC CTTTATGATA TATGTGAGTG AAGTCTTACT CCAACCATCC TATGACCCTG      5160
     TATGACCCAG ATAGCAAACA GAGGTTCCTG GGCAGGTTCC TGTTCCTGCT TTTCCGAAGC      5220
     CTTAATTAAA AACACAGAGG TCAGGCCTCT GCCATGAGTG CTGCAAGACT TTGGAACAAC      5280
     CTGCCTCAGA AACTCAGACT AGATCTGACC TCACTACCTA AATTATACTG TTCTGTCATG      5340
     CAATGAGCTT AAACCAAACT CTTATTTTGT GTCCCTGACC TCCGTTATAC AGCCTACTCC      5400
     TGCATTTCTG CCTTTAAATT TCTGTTAATT CATTTGTATT TTGTAACCTA TCATTAAGAA      5460
     CTCAATGTGG AAAACTGGGT ATGATTGGAT AGTGATTTAA AAAAAAAGAA TGGCTTTTTT      5520
     GCTAAGGCTT TGCAAGCTTT TCATGACATG AGCACGTAAA CACAAGACAC AACTCTGAAG      5580
     GAATTTCCTT TTCCACAGCT CAGCTCTGTC GAGGCAGGTG GGTCCACAGC CTTCATCTAC      5640
     GCCAACTTCA GTGTTCCTGT CGTGGAGGTA AACACTCACA ATGAGCTGAA AAGCTGCTTC      5700
     TTTTGTCTTT GTGTCATTTT TGCCTCAAGC TAGATTATTT TCTCCTCACT CGCATTCTCT      5760
     GATGCAGCTG TCAAAATGCT AAAAGGTCAG ATCGTAGCAA CAACAGCTGT GAGATTCTTT      5820
     GCCACAATAC TGCTATTGTA GAGTGGAGCC TCAGTGAAGG TTGAAGCTGA TTATTCGGTT      5880
     GATAAATGAG CTTCAGTGGA AAGTTTACCA GGCCATTAAC CTTACACCTT TCATTTTATT      5940
     GAGTTCTCAC CTGGCTCTTT ATAATGAATA GAACTGAACA TAAAACCCCA TAAAAATGAC      6000
     CAATAAAATG CTGTAACTGC AGGATCTCCT TTACATTAAA GCTGAATTAG TCGATCAACA      6060
     GAAAAGTAAC AGTAATAACT ATTGTGATAA TCGATTAGTT TTAATTAATT AATTAATTTT      6120
     AAATGACAAA CAAACCTTAG TTATAGTTTA ATGGAGATAC TTTTCTGCAT CTTATAGTAA      6180
     ACTGAGTTTC TTTTGGACTG TTGGACAAAA AAACACCAAA AGATTTGATG AAATCACCTT      6240
     GGATGGGAAT TTTTCACTAC TTACTGACAT TTTATATACC AAAAGATGAA TTGATTAACC      6300
     AAGAAAATAA CTAAGACTAA TCGATAGTGC AAACTTAGTT TAGACCAAAC TTACTGAGAG      6360
     TAATTTATGT TGTTTTTCAC CTCACAGAAA GCTGCTGTCT TCTGGTGGAA TCTCCACAGA      6420
     AATGGTCAAG GAGACGAAGA CACGCTGCAT GCTGGCTGTC CTGTGCTTAT TGGGGACAAA      6480
     TGGGGTAAGA GTCAGTAGAT TCAGTATGAT GTGATGTGGC TGTCAATAGG AGCCAACTGT      6540
     GACGTGAATA AAAAATAGCA AGTAACAGGA ATTTATCAGA CTCCTTGTTC TTTTTAAAAC      6600
     AGATTAGGAG TTTTTTTTAG GATTATCGTG GTCTGTTTCT CACAACAGTC ATTGAGTGTT      6660
     CAGCTCATCT GTTATACAGG AGCTAATGTA CAAGAGGCAG GCCACATGTG TGCTGCATTA      6720
     TGCATTTAGA GATGTTACAG AGTGCAGTTG AGACACTGAG TGTTCATCTT GGAAGCTTAA      6780
     CATCTGCTGC TGGTTGGCCC AGACCATCGA ACTCCCAGCG CTGAACCGTG TGCTAGGGAC      6840
     CCAGTTAAAC TAACAGAAGG ATATCAATCA TAATAAAGCA GCTGCAGAAG CTTTAGGTGT      6900
     CTGTGTTGTT TCTAGCAACC ATATATTATC AGAAATTAAT GTTACGACTC TACACAATTA      6960
     TCCAAAGCTT TAAAAGGCAC GAAAACTTTC ATTTATGCTT CATTTTATTC AGATATTGAA      7020
     ACACAGTTTG CGTCTTTCTG TATGTTCCAG TGGCAAACAA ATGGATCCAT GAGCATGGCC      7080
     AAGAGTTCCA GCATCGCTGC AGCCTGAATC CTGAAGAGTG AGAGGGGTGG AGCCATAGCT      7140
     GGGCCCCTTT GGAGTACAAG AGCCAGCCTC TACAATTGAG AGGCACACTT GCAGGCGGAG      7200
     AGAAGGAGGG AGCCAGAAAA GTGAGCACAC AGGCAGGGGA GTTAAGAGCC TGCATCTGTG      7260
     ATTGGAGCCC CAGGCCCCAG GGAGCTTGAA GTGTACAGTG CTGCAGTGGA CATGGATAGC      7320
     ACAAGAGGCG GGGTAGAAGA GGAGTGGGGC AGCTGGCAAT CAGCCCCCAG AGGCCAAATG      7380
     CTCTCTTGCT CCTGCTGGCC AGTGCCTGCA GATGGAGAGA GGCCCCTGCT TTCACACACT      7440
     GTGCTGGTTT CAGTTAACTG TACAAGGCTG TTTGCCTCCT GCTTGCTTAA AAACTGACAT      7500
     TTTATGCAGC CCTTCGCCTA CACTGGGCCC ACTCTAGGGT CTGTCATTGC AAATCAACAC      7560
     AGCTGAACTC TGTACAGAGT CTCAGAACTT TATTTTCAAT GTGTACATGC AGAAGTTTAG      7620
     CCTGCATGGT TGAATCACAG TGACATGTTT ATAAAATGAT GCATGTGGAA TCTAGAATTG      7680
     GTTTATTTAA TGTAATGTTG CAACCAGAAA TAAATTTTGT TTTGGGGATT TTAATACACA      7740
     AGTGGATTTG TTAATGCTTG CATGAAGTGC TGGAACATAC AGAGCATATG ACATACAGAG      7800
     TGGGAAAAAG AAGTTCAAGG TGCTCCTTAC ATGTTTCCAC ATTCAGTTAA TACGTTACAT      7860
     TACAATGTAC CATCAGTAGA GGTTTTAGTT GAAGTTCTTC TATAATGTGT CATATCAGAC      7920
     CTCCAGACCT CCAGTTCAGA CTGGTGTTAT GAGTCACAGG AACCAGTCAT TGTGAGTATG      7980
     CCTGTTTATT CCCAGCTGAC TGAATGATGT GGTCATCGCT GCCTGTGGGA GACTCGTTCA      8040
     GTTTGGTTTC ATTTAACTGT TTAACGGAAT AGATTAACCA GATCTTTCAG CCTCTTATTG      8100
     AACGTCAGAG TAAATAATCG TGTTCTGTAC GCCAAGCAAT TGGAATCCTG TCTGCTCCAG      8160
     ACTTCATGTC TGAACTCACA CAACTAAAGC CGTCTGCATA CCACTCCGAT ATCTCAGATA      8220
     TCTGTGTCTA AGTAGGTCAT AACCCATCTT AAAACATTGA GGTGGGACTC AGGCACTAAG      8280
     GAGCCTCTGT ATTTTGGGGG CATCCTGCTG ATTGAATGAA GGAGTGAAAA ATAACCGAGG      8340
     GACAGAGAAA TACTACCTCT GCTGGCCCAC AGTGATATAC ATTTCCTTCT AGCTCGCCAC      8400
     AGCATTCACA AACAGACACG CTCTCCAGGC ACGCACTGAC ACACAGGAAA CATAAGAAAT      8460
     GGCCATATAC TGGAAGCATG TTGTACATTC CTGAGTGCAC ACTAAACAGC AGGATGTGAT      8520
     TAATTTCCTT TTGAGGTGAT GGATAGGACA ACTTTTCTAA AGCTTTTTAA TCTGTTTCAT      8580
     TGCAAGTAAG ATTCATACTA TTAAAAACAC CGTTACATTT AGACTCATAA CATTGTCTAA      8640
     GTGTCTAAAC CACAAGTTTA TTTTATATAA TAATAAATAT TGGCAATAAT ATGTTTGCAA      8700
     CTACTCGTAT TTATAGAAAC ACATATTGTA GCTACTAGAC TTGAAGTTGG GTGTGGATGC      8760
     TTTTTTACAC AAATCAGAAA CATAAAGAAA TCCACTAAAC CAGAGAGATT TAAAGTTATG      8820
     TTTTCACAGG TCCATCTTAC AACTGGAAAA TTTCCCAGAA TTCAAAGGGC TTTGTTCTGC      8880
     ACTCTTCCTA TACACCCTCA GCGGCCCTCA CTGTTACTAT GAACACCACA ACAAACATGG      8940
     CTGCAGAGGG ACTTGTTGCT ATGCAAGAGC ATAGTTTAAA GGACCTAAAG CATACATGAC      9000
     TAGAACATAG GTTTACCTCA ACACATTGTG AAGTACATGC AGTAATTCTG CACTTTAAGA      9060
     AGCATAACTG TTAACACTTT GGGAACATTT GGGAACTAGT TTTAGTTTTT ACTCATTACA      9120
     TAATTAGTGT GCACATTTGA TAAAAAAAAA AAAGACTTCA GTACTATGCT GACTGACAGA      9180
     GAAGCTGCTC AGCAACAGCA AACAAAAGTA AAGAAGAAAT ACAGCAAACC TCTTTTAATC      9240
     TCTAAATTCA AGAAAGAAAG AAAGAAAGAA AGTCACCACA TACTCCTGCT GGTGAGCAGC      9300
     TTTGTAACAG TGATGGGAAG ATCAATGCTC CCCTCTGCTG GTGATGTAAG AGAAAGCAGC      9360
     ATTTTATTCA TTTTATAAAC TATTTTACTG GACTGTTTTA CTTTATTGCC TCTTTATTTC      9420
     CCTTGCCAGT AAATGTGTCA TACAAACCCA TTAAATGAAA AATAACTGCC TTACTGAATT      9480
     AAGAGCCTAT TGCACTTTAG GATAAAATGA GACAGTGCCT GTGTGTCACA GTTTAAAAAT      9540
     AAATAAATAA ACATTCTACC AAAGTTTTAA AAATCCTATT TTATTTTTTT TTTATACAAT      9600
     CTTTAGATTT TAAGAGATTA GGTGAAATTT TAAAGACTAA TTTGATCATA ATATTTCACT      9660
     TATATAAAAA TATCAATACC ACAGTGAAGA AATATTCTGT TACAAGTAAA AGTCCTGCAT      9720
     TCAAATGTAT AGTATAATTA CAACAAAAAC ATACCCGAAT TACAATAATG CAGAATATTG      9780
     CTGGGTAGCT TATCAGTTTC TCCATGGGAT CAATAATGTC TAATCTTTAC AATTTATTTG      9840
     TTTATAATAT TTTGCATTAT TAATTTGTAG TAATAAGTAA CTAAATGTAT CAGATAAATG      9900
     TACAATAAAA TTACTTTTCA GTGTCACAAC CGAATGAACT CAATTTCCCA GAATGCCTCT      9960
     GTGACACGCA GCGGCAGCAG AGGCGGCACG TTCGGAGTTT TGTTGCTCGG AAACAGTTTT     10020
     GCGCGCTGCC GTTTTGTGTG TGTGTGTATA TGTGTGTGTG TTTGTGTAGC TCTGTTAAAC     10080
     GGATTATTAG TTTTCTGGAG TGTGATAAAC ACCATGCCTG CCAACAGTTC AGCTCCTGCT     10140
     TTGACCAGGC GACCATTCAC TGTCTATAAT ATCTGAGCTG AGGGATGAAG AGTCGAAAAC     10200
     AGAGGTCTAA AGCTGGAGGC GGCAAAAAGA AAGGTAAACT GCTGTTAGCT TAGCTCTACC     10260
     TGGTACAGCT AACGTTAAGT AGCATCAGCT GTCAGTTAGC TTCGTATGTT AGCCTGCTAG     10320
     ATAATGATAA GTGTAATTAT AAATATGCTC CTCGCTTTCT CTTGTGTTTT TTTTGCACGT     10380
     GTTGTCAGTG TTATTAGTGC ACTTTAGAAG GCGTTTGTTT ATTAACTTGT AACTCGGTAC     10440
     TCAGAGCTTT TACTTTGTTA ATTTAGAGCA TAAAAAGTCT AAATAAAAAC ATGGAAATGT     10500
     GTCTAACATT GTGGTGTTCC TGTATCTGCT GCTGTGTGTA GTCTCAACCT TCAGTCTCGT     10560
     TGTTGATAAT ATGTGCTGCT GCATGTTTTG GCTGGACAAT TGACTTTAGA CTGTTAACTA     10620
     AAGATTAAAA TAAAGATTCA CTTTTATAAC TTCAAGTCAT TATGAGACAC TTTTCTAATT     10680
     ATTTAACCTT TAACGTTACA TTATTATTAA TGTTGTCAAT AATACCGTGC TTGTTTAACT     10740
     CATTGATTTT ACAGTAGCAT ATTTCTTGTA AGCTTTCTGC ATACCTACAG CTGTGAACAG     10800
     AAGGGAAGGG TAATATGGCT GAAATAATAA CAGTGTTAAT GAGAATATTG TTTATCTTCA     10860
     AACTAATGAA GTGTGTTTCA CTGTTACATA TTGCTTAAAC TCTTCATATG TGTAAATCAA     10920
     AGTTTGTTTT TATTGACGGG ATGTTTAGAT CATATCATCA TAATTTCATT GTACTGAAAG     10980
     TCAAACGTTA GTATTGAGCT ATTGTACAAT CCCAGTGAAC AGTACATTAT ATTACTGTTA     11040
     TTATGGATGC ACAGATATAT CAGCCTTACA TCGTTATCGG CCTATCAGAA AATAAAATGG     11100
     CAATTACTTA TACGAGTTGT TTATCTGTTG TTTTGCATAT ATTTTGCACT GGCTAAATGT     11160
     TGTGTTGGTT ATTTGCAATT ATTACTGGCA CGTATTGCAA ATACCGATGT CAGTTTCCCT     11220
     GGCACAAAAG GGCAATTAAA TAACAACAAA AAAAACATCT GTATTGGTCT CGGCTCAGAA     11280
     TTTCCCACTT GTTACATCCC TTACTGTTAT ACCAGCCAAC ATCAAGCTAA AATCTGCAGC     11340
     AAATGCTACT CTGGTCCGTC CAGTTATATG GTTAGTATTT TCAGTGTTTG CATTGTTTGT     11400
     GTCAAACTTT CCTGTATTCA AAAACAACTC TTTTCAGTCC CCAGCGATGT GTCGCCCTCC     11460
     ACCGGCCTCC CTCCTTTGGT CGAGGGCCAG CTAAGATGCT TCCTGCGGGT GACTATAAGC     11520
     CGGGTACTAT GGACAGTTCA CAAGCCTCCG TCTGCAACCT TTGTCAGGCT GCGCTGGTGG     11580
     GGAGAGTCTT CCAATGGGAC ACATTTCTTT CCAAGAGATG GATCGCAGAC GTCACAGAAG     11640
     GCCATCAAGA CCACAGCCCG CTTCGCCATC CGCTGTGGTC CAAAGCAGTT TACCTCATAT     11700
     CTTACAGGTA ACTAATAAGG CTTAGCATTT GAGTTTCCTA TCCTGCAAGC ACATGTTTAA     11760
     AACCAACCAC TAATTTGTCA TTACTGAACA GATATGGGCT CTATGGTGCT GGAAATTCTG     11820
     ATAAAACCGG ATCATTTGCC GATTGCACGG GCTCAGGTTG CGGGCATTTC TCGTCTCTCT     11880
     CTGTCGCACC CCATCAGTGG ATTTTACACC CTTGTATCTC CAACATCTGA GAAGCTGGGA     11940
     GAGTTACAGG TCAGTGGAGA CAAGCCATTG AAATCACCAT AGATAGTTAG ATGGACAGCA     12000
     AAATCACCCC TTATTAATTT CAAGGTGTTA TAATGTTGTA CCTGTAATAG CTGATAACAT     12060
     AAGGATTCGT TGCCATCACC AGTTCTGTTT TAAATGAAAT AACTGGTCCA CATTTTGGCT     12120
     TTTTTTTTCA GGTTTCCCTT AATTTGGAGG CTCTGACAGA AGCCTACGAC AGCAGCAGCT     12180
     CAGGTCCCAT CACAGATATC AGCATTGAGG GACCACATGT CAACCAGTTG CCTGTGCCCT     12240
     CGCAGCCCAG ACCGCTCTCT GTTGGCAGCG GGATAGAATC AGCCGGGAGC AGCAGTGGAA     12300
     ACACACCAAG GTTTGAAGTT GTTGCTTGTC CTAATCAAAT GGCTGTGTCT TGTTGTTCTA     12360
     AGAGTTTAAA TCTGAGCATA ATAATATGTA TTTATTGCTG TAATATTTTC AGAGGGAAAG     12420
     ACCACTTATA TTTCCAAAAT GCCCAGAAAG ACAAAGGTAT CAAAGAATCG CTGGAGAATC     12480
     AGATGCCAAG AACAAACAAA TCTCCGAACA GTCAAACGGC TGTGAATCCT TCAAGCCAGG     12540
     AGCCTTGTGA CCAAACCAAC AATGATATCC TCTCAGGTTG GTTGAAGCAT GACATCAGAT     12600
     GTACAAACAC ACACAGATCT GACAAATCTG TCTTAACAAA TGCCCAACAT TTTCTCACAT     12660
     CTCAGTTATT CTAGAGCGTG GGAACAAGCT TAGAAATGCT ATGGTGGTAT CAGCTTTGAA     12720
     ATGTGACATG GATTCTGCCC CAACTCTGAA AGACACTCCT CTGCCTCTCC CAAAGGATAA     12780
     CATCCTGCCA CCGTCCAAGT TAGTGTTACA AAAGTTTGTT AAAATGTTTT CAATATCCGC     12840
     ATAATGCACT GTCTGTAATA CTTCATTTTT GTGTCTGTAG GCCCTTCCCT TCTCCCTCTG     12900
     GGATGTTTCT TCAAAATATT CTTCATGCTG ATTCAGCTCT CAAGCACTCT GATGATGTTG     12960
     CTCTAATCTC AGACTGTGGC TTAGACTGTC CTGCTGACAT GGATAACAGA GCTGTGGATC     13020
     TGCTCCTCGG CAGGTGTCTA TGTGCACATT TACTTATAAA GTTGACACAA AATCTAAGCA     13080
     GTTTTCCAAG GTTTTACTCT TTTTTTTTTT TCCCAGCTTA AATACATCAC CCCTACCCCT     13140
     TTGGGATGGA GAGGACTCCT TCCACGAATC TCTCTCTGGC CACAGCAGTG TGTGTGGGGA     13200
     TAGTGAGCTT AATGATCCAC AGTATGATCA GAGCTTACTG GAAAATTTGT TCTACAAAAC     13260
     CCCTGTAAGT AGACAAGAAA AACGCATGTT TTATGTGTAT TATGAGTATA AGTTAACTTG     13320
     ATTTTTTCTT TAGCAGCGGG TTATTTTAAG TCATTCTTGT CTTTCAGATG TCAGATATCA     13380
     AACCAAATGA CACTGAGGTA CAGGGTCGAG AAACACTGTC CTCGTGTAAC AAAGAGCCAA     13440
     AACAGCTGAC GCAGTCTGGA CCCAAGATTA GTGGAGGGTA AGGGCCTTTA CATGCTTCTT     13500
     AAGCCATGCT GCCTCGACAG TAAACAGTAA AAGCTCCTCT CAGAAGATCG GGTGGGGGTT     13560
     GGGTGGTTTT TTAATCCTTA TACCTTCAAT TTTAGCCACT GTAAAAACGT ACTTAATGAC     13620
     GACTGAACTG GCTCTGAAAG GGCATATCTT CACGGTATTC TAATTGATTA AAATCTGTTG     13680
     ATAAGATAAG GAAATGGACC AATAAATTAA TAATAAACCA ATTACACATG TTGTATGGGA     13740
     TACATACAAG GTACCAGGAT AGCACAGACA AAACATGCAC TTTTTGTACA TTGAATTATT     13800
     CACCATATTT TGTGTCTAGT CCAAATTCAG CGCCTCAGCG GTCTGCCAAT GCTGGTGATA     13860
     TCCTTCCTGG CCTGAGTGCA GAGCAGTTGA CTTTGCTCAG CTTGATCCGG CTGGCGAGAG     13920
     TCACTGTTGA CTCCCTGACT GTACCTACAG GCAGTACAAC CACCACACCG AGAAAAACCT     13980
     TGAGTAAAGG GAAACCTCCT CGACCATTAA CCAGCAAGAA GTGGTAGGCA AAACATTTAA     14040
     CACTATTTTT TTTATCTCAT TTTAAAATAA TTATGTAAGT AACAATGATA TCTTCTCTCT     14100
     TTTTCATCAG CACGTATTTT ATCGAGTATG TTTTCCCGAT GGCTTCCACT TCTAGTCGAC     14160
     ATGATCGTCG TAAAGGTGGA GATGGGGAAG TGACCAGAGC TGTTGCCAGT AAAGTCACAG     14220
     GAGGAGGTAT GACCTGTTAG AATATCTGCT TTTATGAAAC CCACCTGAGT GAAAAACACT     14280
     GTTTCTGTCA GATTTCTGAC TGTGTCTGAC ATAAGCTCTA CTGTGTTTTT TAGCGGTGAA     14340
     GTTCCACCAC CACTCTATGT TCCCTGTCCA CCTCACTACA GCAACGGTTA AACAATGGTG     14400
     GGGAACTGAT CTGATTTTCA AGATTTACTC ACGGAAGAGC GACCAAAAGA AAGTAAGTAG     14460
     CTTTGGACTA AACATTACTC ATTTGATTGG TTAAAAACAA TAATATTGGC TTGGTGAGGT     14520
     GCCTGCTGAG ATCCAATAGG ATACTGAAAG ACAGCACCAA TCCCAGCCAC AGCCTGTTCA     14580
     CCCTGCTGCC ATCTGGGAAG AGGTACAGAG TCTCTGCTGC CATACTTAAA GGCAGTGGTT     14640
     ACATTCTCCC TCAACAATTC ATCATACAAA TTTGTATTTT TATTTGATGA CTTATTAAGC     14700
     ATAAGTGCAT AGTGTCTGAA TTTTATTCTA TAACCTTGCA CTTTAAATGA CAATAAAATA     14760
     ACCTTGAAAC CTTTTGGATC TTTAGTATCT ACTGTATTCT TTAACAAAGG TGTACCTTAA     14820
     GGTCACACTG TTACATTTGG GTTAAACTAA ATGTAGGTTG TTCTGCCAAT AATGACCTTC     14880
     ATCTGTTTGC ATCAACCAGT ATCCTTGGGG TCTCAAAAAG TCTAAAATCT GATCTGAATC     14940
     TGAATTTTAG ATCAATTATC TTAAAAATGA TTTTGACCGG TCTTAAAATG TATTGGATAA     15000
     ATAAGGTTAA CATTACTTGT ATAAATATCA GTCTCCCTTT TAAATGTGTT CTTAGGAAGA     15060
     TTGACCATGA TGTTACTGCA TGGAACTAAT ATCGATTTTC ATTCATATCC GTTGTACTTT     15120
     TATTTGTTAG TATGGATGTA AAATAAAATA AGATAGGTCT GAAATTGCAT TTATAGTCTT     15180
     AAAAAGGTCA TAAACCTACA GAAACCCGAA CATCACAGAA AAAAAAAGTG TTCTCTTTCT     15240
     ACTAAAAGCC TAGAAACACA GATGTACATA AAATTAAAAC TCATCACTAT AAAGTACTTA     15300
     AAGGAATAAT GTGCTAACCT CAGCTTCTCT TTTTGCAGCC TGTTCCCATC GGTGAGGCGG     15360
     TTCACCCACT GCGCTTTCTG CTGCAGAGCA AGCAGCTGAG TCAGTCTGTT GTCTTACCTG     15420
     TACGGAGCGT GGAGGGAAAC CGTGAAACAC AGGAGATTGG ACCTCTCAAG GTAATTTACT     15480
     GTATTTTTTT ATTACCTAGG AATTAATGAT TGAAAGCCTG GTATTTGTTA CCCAAGTGAC     15540
     CGTCATAGGA GTAATTTTAC AGTATTTTTC AGGTGTCGCT AGATCTTGCT GCAGACAGCA     15600
     AAGATTTCTC TTCTGAAAAA AGTAAAAGCA AGCTGGCGTT GAGAGACACA TCGCCTTCAC     15660
     AAACTGCACA CAGTCCTCGG AGAGAGACCA GCTCCAGATC TCAACATGTT GATGTTGGCA     15720
     GGGAGGAGTT ACCAGCTGGC TCTTTTGAGG ACTCCAGGCT GAATGTTTGG AGTCCTCAGA     15780
     GACCATCGAA AAAATCCTCT CCCCATCCCA GCCTCCACAC ATCTCCTCAT ATATCACGGC     15840
     TGCAGGTGGA GGAAGAACCT GAGGTCCTGC TGCACACTTT ACTTATGGTG CCAGACGGAA     15900
     AGAACTTCAG CTGTGGGCCC ATGCAGGCTC CAAATGTCTA CTTGAACTGT AAACTCTTTT     15960
     GGTGCGATGA GACGGCTAGA TCTGTCATCA GCTGGGGTCA GGCTAATCCT TCTTTCAACT     16020
     TTGTTCAGGT AAGCCCAGGA GACCGAGTCT TCTAACCATA TATAAAACTT TAAATCAGGC     16080
     TACAAAGGAG GCAACATTCT CCAGACTCCT GCTGACCCAC ATTACTTTTT CTCCATCCTT     16140
     TATCTCAGGT GACACCTGTG GCCTTAACAA CTAAGCTGCT GGAGCGGATG AAAAATAATA     16200
     TGATGGTGAT CGAGGTGTGG CAGAAGAAAG GAAGTTCAGG ACAGGATCGA CTCCTCGGCC     16260
     TCGTTAAATT ACCTCTTCAT CAGTTCTACA TGTCATTTAG GCAAGTTTTG GAAAGATGAT     16320
     TGTTTTAAAT ATTTCAAGTG GTATTGGTAG AAGTGAAATT AGAGTTGAAA CGAGTAGTCA     16380
     ATTAATCCAT TGTTTGTTTG ACAGAAAATC AATCTGTAAT TTATTTAAAT AATCTATTCA     16440
     TCATTTAAGT TGTTTTGTTC TGCAAAAGAA ATTTACAGGC TCTGACCTCT AAAATGTGAA     16500
     TATTTGTGGG TTTTCCTCTG TTATAGTAAA ATGAATGAAA ACTAATTTCT GACATTTTAT     16560
     AGACTAAATG ATTAATCAAG AAAAAAATAA GCAGAATAAT TGTTAATGAT AATTATCATT     16620
     TGTTGCACCC TGAGAGATTA CAGACACAAC TGTGATACAG TGTCTGAGTT CAGAGTAGGC     16680
     AAAAGGCTAA GAAACTTAAT GGGGATCATT TACATCCTCT TTTATTTAAC CTGCCTTTTG     16740
     GATGGTGCTA TTGTATGTCT CCTCTAATCT ATATCTAAAA TACACCAACC AATAGACCAA     16800
     TAACTCTCCT GTCTTTTTTT TCTCCCCTCC AGGGATCCAA ATATCACCCA CCTTCTTCTC     16860
     CAGGCGCAGT ACCCTGTTTT AGGGGTGGAC TGCTACATGC CAGTCATTGA TGTGTTCTCA     16920
     GGTAGTTGTA AGGGAAACCT CCGTGTTGTT CTGGCTATGG GCCGATCAGA GCAGATAGTT     16980
     GCCCTGCAGC GCACGAGGGA TGAAGAATAC GACTCTTTAT CTCATCTTGT GAGACCAGTT     17040
     CATCTGCTTG ATCATCAGCC ACGTTCACAA GCAAACGTCA GTGTTTCTTT TGGCTACAAA     17100
     ATCAAAAGCA TGTTTTTTTT TGTCTTTGTT CTTATCAAAC AGATAATTGC AGCTAGACAG     17160
     CTCCTTCCAA GGCTATTTAT GGAAATGTTC CTTGTGAATT ATACCAGAAA ATGTTTGTGG     17220
     ATGAACAATG AAGTGCTAGA ACTGTAATGC AAATGTAATT TTTTTTTTAA ATACCAAAAA     17280
     CTTATAATAC TGAAGATCAT TACATTTGTA ACCACCAGAA TCAAGGATAT CTTCATAACT     17340
     AACTATGATA TCTGAAAAGT TTCAGACCTG ATGGCATGAA CAAAATATAT GCTGACAAGA     17400
     TGTGAAGTCC TATTGACCTG CTTTTTTTTC TCGCTCAGGC GATTGCAACA CGAGAGGAAA     17460
     CCATGAGAGA GCATCTGTTT GTAATAAGAG TGGAGAAGGT AAATGGGCTG ACACCTCTGC     17520
     AGTCCACAGT GTGGGGTGAG GCTGACTGCT ACGTCCAGTA CAGTTTCCCT TGTCAGGAGG     17580
     GTGACCCTGC TGTGAAGGTG GACCAAAACC TCATAGAGAG CAGTAAGGCC ATTTTGGAGT     17640
     AAAACCTTTA ACCTTAAAGT TTTTCTTCCC TCTGTTTCAC TCTGACCTGT ATCTCTTCTC     17700
     CAATAGCTGT GAACCTGAAA GTTTTCGTAC CACCACAACT CTCTGTGTGC CTGACCCGAT     17760
     GTTTGGCCAC ACTGAGACTC ATGTGCTTCT CGCCCCTGAT GGAGTGCCTG TTCAGAGGCT     17820
     GCTGCTCAGC TCTCTTTCAA GTCAAGGCCT AAGAGGTGGA GGTGGTGTCC AGTTTGAAGT     17880
     TTGGTGCAGG TTTGTTGTTG TCAATGTCTC GATTTGCTGA GCCTAATTCC TGAAGCTTTG     17940
     CATCCATGTG TTGCATTTAT TACGTGCAGA GGCTCTGTAG TTATCCTGCG ACCTCCCCCT     18000
     ACAGCGTGTG AATACAACAT GGAACAGGTT TTAGGAATAT AAATGGTTTC CTTTTCAGTA     18060
     AAATTAGACA AATATTTGTC ACATAGCAAA GCCGTATCTA GTCCGAACAC TCTCCTATCT     18120
     GCAGTTATCT TGTAAATGAA AGAATGTAAA CACCATTACT ATGTGTACAT ATACAACAGT     18180
     GCCCATTTAT ACACAACACA TTGATTGTGA GTTCATAGCT TAGAATCTTA GTTGAATGCT     18240
     GGTTTCATAT GAGGGATTTC TGTGTCTCTG TAGATATTAT TATCCAAATG TTCGAGACCA     18300
     GCTTGTGGCC AAAGGAATGC TGCCGTTGTC CAAACTGTGT GCCATGGTCA CCATGCAGAG     18360
     ACAGAATCCT GACGAGGCTC AAATGTTCTC CCTGCCCCTG ATTCCCAGGA CAGACAGTCC     18420
     CATAGGATAT CAGCCTCAGC CCTCAGGTAC ACAGAAACAC ACGGAGCAAT GGCAATATAA     18480
     TACTGTACTG ACACATTTGG TGTGTTAAAT GTTAACTGAT CTGTTGTGGT TCTTAGGCCT     18540
     GCTAGATGTG TGCATTCGGT ACAAGCACCG ACCAGTGAGA CCTGAAGGGC AGAACTCTAA     18600
     AGGAGTTGCC TCTCGTGTCG TGACACTCGT GGTTCAAGTG CACAGAGCAT CAGGTCTGCA     18660
     GGCTGCAGCA AGGTACATCA CCAACACTGT CCTCCTGGAA GCTCTAAATG TTTTTATTTT     18720
     GTTGATGTGA TAGTCAACAG ATTTTACACA ATTAAAATTG GAAGTGGAAT TCACACAGAT     18780
     GTAGATAAAA CTGGAAGGTT TTTGGAATAT TACTGATGGG TGAGAAGGGG CCTAAGTGAC     18840
     ATTTTGGGCA AAAATTTGTT ACCAATCCAG AGTTATTAAC CAAAAACAGA AAGAAAAAAT     18900
     GCAATAAAAA CCATGTGAAA TGGTTCCAAC AAGTACTGAG GTTCTCTGAC AACAAATTGA     18960
     AATGACATTC AGCTCCATTT CTTACTGCTC TGTTTCAGGG TTGTATCTGA ACAAGACGAA     19020
     AGATTCAGTT ACTTTGCTGG TGTGGGAGTG AACGCATATG TCACAGTCCA GCTCTCGTTC     19080
     TTGCCAGAGA GTGAGAGGAG GAGCACCCGT GTAGCTGCCA GGACCTTCTG CCCGGAGTTT     19140
     GACCACCACA TGGAGGTGTC CTGTGACCTG CTGGTTCAGA GGAGCAGCGG AGAAACCTGC     19200
     AGCCTGGCTG AACAGCTGGA CGAAGCATCT GCTGTCTTCA CTGTCTGGAA CAGAGACAAT     19260
     CGCAAAGGTT TAAGTCAGCT TTTTTAATTC CACAATTTAC TTTTTAGTTT GTTTAAGAAT     19320
     ATAGAAGCAG TATTTCTTTA AGTGTTTTAA TGTGAGTTCA TAATATATAA GTTACTCATT     19380
     TGTTCTGTGC CCCTTGTTGC AGCAGTGCTC ACTCATAAGC CTAAAGATGT GATGTTGGGC     19440
     ACAGTGAAAA TACCACTGGC TGATCTCATC CATAAAAGAA CAGGTATGTT GCACTCAACA     19500
     AATAATAGAT CAATAGATTT CCGGTTGAAT AAACAGATGT TGTGTTTCTT TTTTCAAACA     19560
     TGAAGGTATT TCTGGCTGGT TTGGAGTTTA TATACCTGAG GAAACAAATT CATCTCAGCA     19620
     CCAGCACATT TTGGTCGGGG CCTCGAGATC TCCGTAAACT TCTCCCACCA CTCAGACAGG     19680
     GAAAGAGTCA TTAAAGCTGC TCAGGGTGTG GGCTGGGAAA TAGCCCAGAA TGAAGTGCAA     19740
     GATGATGAAG AAGCCTGGGG AGACAGCATG AGAAAAATAT CATTGATTTT TTCGATGCCT     19800
     AGAGCATGGA TACCGGTCCA CTGCTTGCTT CTGCCAGGCC ACACTGAGCT TCAGCGCTCC     19860
     ACCTACTGCT ACTTTAGGTA CAAGTTCTAC GACCAGGATG CCTTCTGCTC ACAGATGAAA     19920
     CACCCGTCTG TTGAGGTTGA TGGGGAGGAA GGTCAGGCCA AGGTGACTTT CCATGGAAGT     19980
     AGGACTCTGG AGCTGAGGAG CACTCAGCCC TTGATGTGGT ATCTCAGAGA GGAGAGGCTG     20040
     GAGGTTCAGG TGTGGGTTGC GTTTAAAAAG ACAAAACCCG AAGACCCAAA GACACAGACC     20100
     GACTGGTGGG TTCAGCATTT GTCGATCTTT CCTCTCTTGC AAAGACGCCC AAGCAGAAGC     20160
     TTACTCTCAG TGGTAAGAAA TCATTAATTG TGTTGTCATT TAACTGATTG TTATTGGCAA     20220
     TATTTCTGAG TGTAATCACA GTGTCATGGT TTTAAGGAGT CTACCCGCTG TTCAGACGCT     20280
     CAGCAGCAGA TCTGCAGGGC GCTGCTCTCA GGGTGCACAT CACCCTGACA ACAGGTTTCG     20340
     TCCCTGTGGA GCACTCTGCC GGAGTTGATA CCCTGCAGGA CTCGGACAGC CAGGGGGAGC     20400
     TCTTATCAGA AGAGGTTGAA GCAGCAGATC GAGCCCCCTC GCCCATTACA CCCAAAAACT     20460
     CACATCGTAG ACACAACAAT AAATCCTCCA GGACAACTCC AGACATCACA TCTGTGCAGC     20520
     ACACAGAATT GAGCGTGGAT GAATCTTTCC CTGTGACTGT TGCAGTGGAC CGGGCGATGC     20580
     ACCTGAATCT GAAAGGTGAG CTTGAGACCT GAAATCTTTT TTCTCCCACC CTTTTTTTTC     20640
     TATAGACAGT ACATTAGAGG CTTTCCATGC AGAATTTGTC CATTGCTGTT TATAAACACA     20700
     CCATTCTTAG CTGGCCCCTC CTCCCCGGCT CAAGAGAGCC AGAGGGAGCA CCTTTGGTCA     20760
     AGCTACCTAG ACAATAAAAG TTTATTTTCC CGATTTTCTT CACAGCAGTT ACATTCTAAA     20820
     GCCCAAATAA ACATGGCCAC ACCTCTGCAC AATCCTACAG GAAAGTGCTA TATTTTTGGA     20880
     TTTTGTGTAA ATACAGTTGA AACGTAGCTT CATCCTGTCT GCCCTTGGAC AAACTGACAC     20940
     ACAGACCTGC AGCTCGTTAT GAATGTATAA AGCAGACAGG GAGAGATGGA CAAAAGTGTA     21000
     ACCTGGCTGC TATGTTTTTG TGGAGTCTCA AACTCACACC TTGCACACTG CCCAAAGGTG     21060
     GATGCCCAAA AACATCCTGC ATACAGCAAA ATAAGAAAAT ACAGGCAGAG GGCAGGGTTT     21120
     CTGCCAATAC AGACACTGCC AATTCTAATG GGTCATTGAT TGATTTGGGA TTATGTTTGC     21180
     ATGAGTCTAT ACATTGTTTT TTAGGAACTC TCTGCATAGT TTTCCTTTAA CATTGATGTA     21240
     TGTGTTGTGT TTCTCTGGCA GGCTGCCCTC TAGCAGAGCG CAGTGAAGTG TCACCATGCT     21300
     GCTGTGTTTC GTACATCACT GCCAACTCCC CAGAACCAGC ATCCACTGCT GTCATAGCCA     21360
     ACACTGACTG CCCTGTGTGG GACCATCAGC ACGAGTGCAG GTCGAGTGAA ATCACAGACA     21420
     TTAACTTAAA TGTTTGACGA TCTATAATAC ACATCAAATA TCAGGCTGAT GATTTGTTTA     21480
     ACATTTACAG GCTTTCAAAG CAGCTACTGG TTGATCCACA ACAATCTCTC GTGTTCAAAG     21540
     TCTGGCACAA AGGAGGTACA GGAAGTGGTT TCACCTCATG ATATGTGTTA CATTGATCTG     21600
     TTAGATATAT TAATTCACTA TTGACTTGTT TCACTTTGAC AGAAATGGAG AGGGTGATTG     21660
     GATTTGCCTC TGTAGACCTG TCCCCCTTAC TCTGTGGGTT CCAGTCAGTA TGTGGTTGGT     21720
     ACAACATCAC AGACTTCAGT GGTCAGTGTC ACGGCCAGCT CAAAGTGTCC ATCACCCCAC     21780
     TAAAGGGGGT CCAAGACCTC CGAGGACAGA GAAAAACTGT GAATGAGGAA GCTACCAAAA     21840
     ACTCATCAGT GAGAGAAAGT ATTCATGCAT GCTGTATGTC TTAATTTATT TAAGTAAACG     21900
     ATAACTTATT ATAAAAACAT GTTTTATTAA CAGGGTTTAT TTCAGACACT TCCTCTCAGC     21960
     TACCATACCA CAGCCACATA CAGCTGCTTC CCCTCTCACA TCAGCCGATA CTCCGAGCAG     22020
     AAGATCACGT CCCCTGACCA CACAGACAGG CTGTTCTCTG AAAGGTTTGT ATAACCACTA     22080
     CCCAAACATT TTATATACAC ATTATTTAAA ATGTATTTCC ACATGCTGAA AAAAAGGTGA     22140
     ATCATTGTAT TTATTCATCG CCTTTACAAA TGTTCAGATC CAGTGAGAGT GACCGCCATT     22200
     TTGAACACAT GGATAAAGTA CGTCTTTACC ATCAGAGTCT GCAGGAGCAA ACAGCAGCTA     22260
     ATTCTGTTTG TAGCAGTGCT GGTGACATCA ATCCCTCCAG CTCTTTCCTG TTTTCAGCAC     22320
     TCAGGTATCA ATCCTCTGAC AAACAATCCA ACACCTTTGC TTTGCTTGTT TTAAAACCTT     22380
     AAAGTTTTGA CTACGTTACT ATGTTTTACA GAAAAAATTA AGTGAGCTCG ACAACATCCA     22440
     GAGATACTTC AGCCGTAAGC TTTCCACTCC CACATTCCCG TCCATGAGTG AGCAGGACTG     22500
     TCACACCAGG CGTGAGGAAC CAAGGGACAC AGAGACGGAC GCATGTCAGC TACTTTTTAA     22560
     GTCCAACCAG TTAGTGGGAG AAGTCAACAG TATCATTAGT GGTGAGCTTC TCGTCCATGC     22620
     TAAAGAGGAT GCATTGATTG GGTCTTAAAC TACCAGCCAA CAAATGAGCA AATGTAGCAA     22680
     CATTTTCCAT CAGAAGTCTT TAGTGAATAC ATCATTTCAG CATTTGAGTC GTTAAGATGG     22740
     ATGGTTCACT CTTTTAAAAG TGTCCAATGG TCATTTTACC ATTTAAAGAT CATTCTTGGC     22800
     AGGTAAACTT TGTTCTAGTT TACCCAACCC TGGCATTTGA CCCAGAGTTC ATTGCAAACG     22860
     TAGTCTACTG TGTAGCTTAC ACACTTTAAC CATAAATGGA GGCATCACTG TCTGACTTCT     22920
     TTAGTCCTCT GAAGAAGCAC CAGCTGGTGC TGAAATGTCA ACTAGTGGAA TAAAGTCAAC     22980
     GCTGCATTGC TGTCACTCTA AATCTGTGCT ATTTTTATCA GGTTATTTTA GTACTTTAGG     23040
     GCTGCAACTA ACAGTTAATT TCCTTGAGGT AAGTGGACAG TTATTCTGCA GATCGTTTTC     23100
     TCATTCAGTT AATCTGGTGT TTTGTATATA TAATGTGGAA AATGTCCAGT GTAATTTCCA     23160
     TGGTGATGTA TTCAAATTGA CCAACAGTCC AAAACTCAAA AGACAACAAC AAAAAAGCAT     23220
     AAAATTCTCA AATTTGAAAC GTTTTTTTGT ATTTTCACTT GAAAAATGAC AAAAATGTAT     23280
     TGCTTATCAA TGTCTGTCAG TTGACTCATT TATCAACTAA TTGTTGCAGC TGTAAAGTAC     23340
     TTGTTAGATC ATTGCTGTCG TTTTTGGACA CAGACAACAA TGGTTTATGA CAACCTAACT     23400
     TTACCAACAC TTAGAACATG AAAAAGTAGT TCTTCAATAT TATGACATTG ATTGCTGGGA     23460
     GAAAGAAAAC TTAGCCACAT CCTGTCAAGA ACAGTGTTGC AAAAATTTTG ACTGTCCTCT     23520
     TCACCCAGGT CTGCAAGGAC ACCACCTAGA AACAATTCCC TCAGACCCAC AGAGCAGCTC     23580
     AACTACTTCC CCTGTTGGAG ACAAAAACCT TCAAACTATC CCTGAGAGTA CCTCCAGTCC     23640
     ACGCAGAGCT TCAAATTCCT CCCAAGAAGA TGTGTCAAAG ATGTCTGAAG ACCACACAGA     23700
     CTCTGAGCCT GAAGAAGAAA AGGATAGACG AGACCACAAG GTTACTGAGT CCGAGATTGA     23760
     AAATGAAGAA GGAACGGACG GAGATGAAGA TGGGACCGGT TGCAGACGGG ACAAGGAAGC     23820
     TGACTATGAT GAGGATGAGG AGGAGGAGGA GGAGGAGGAA GATTACGATG AAGTTGTGGT     23880
     CAAGCCGAGG CCTCTCAATG AGGTGACCTC TTTAACAGAT AAAACCAGTC CTTGGACCAG     23940
     CATCCTGTCA GACCCTGACC TGGTGTCTCT GGAGAGCCTG GAAGCACCAG ACGAGCCAGA     24000
     TCTGAGCCAA AACGAGGACG AGAAGAGGAA GATGTTAAAT CTGCAAACTC ACGACTGTGG     24060
     TGGGGAACAC GGACGAGAGG AACCTGACAG TTTTTGTAGC TCAGCGGGAG ACACTTCCGA     24120
     TAGAGAAGAT GAAAGGACCC TACAAACTTT AGATGAGAGA CAAGCGGAAG GGGCCAACAG     24180
     CCCCGATGAG GGGTCAGGTG ACTGTTCATC ACACACCACA CAGCACGCCA CAGATACCCA     24240
     TGATGCTTCC TGCTCCCTGG ACAATCCAGA CACTCCACTC CAAACGTATC CTTAATCTGT     24300
     ATTTGTTGTT GTCTTTCTGG CTGTCGGATT AGTTTGTGCT GTTATTAGTT GCTTTAGAAG     24360
     GCTGCTTAAG ATCAAAGATT CAGGACAAAA CTAGTTCACT GTGTTAATTA TCCTTCAGCT     24420
     CGCAGGGAGC TTAGAACTGA ACATTATAAC CTTCACAAAG GGAGCATTTA CTGCAGGACT     24480
     GTTGTATTAG ACTGCATCAG TCTTAGCTAG GTAGATCTGA CAGGCTGTAA CACTGCATTA     24540
     TTTTTTAATA TTTATAATTC ATAAAACCAG CAGACTATGG AATCTGGATT GATACATGGA     24600
     CGTCAGTCTG ATATCCAATA TGTGAATCAG GTCATTATCA GCACCCTGAC ATCTAATAGT     24660
     GATATATTTG TTTAGTGTTG GTATTGACAA CTACAGTTTG TGCGTGTAAG AGATGATGCA     24720
     TAGATCTCTG CCTATTTTTC CCCCATTGTA ACGCTCAAAG TCGGATCCAC ATCCATTTTG     24780
     TGTCTTTGAT GTGCAGTTAT GATCACATGA ACAGATGCAG GCGGCCACCC TCCGTCACTG     24840
     GTTGATCATG TGATGCAGTT TGACCGTCTA TTACGATAAA AAATTATAAA CACTGTCTTT     24900
     GCTTGTCAGC TTGATGTTCT TAAATGAGTT TGAAATGTCC TTTTTGTCTT TTTCTTTTAT     24960
     TTAATCTTGT AGGATATCAT AACACTGAAT TTATTTACTT TAACATTCAT ACATTAAGCT     25020
     CGGTCCCTGC AGAGGTCCCC AATTTCTTCC TCCCCTCTCA CCAACTGGAG GCATCTATGA     25080
     GAGCCATCCG ATTAGCTCCT TCTTTCTCCA AGTCCACCAG TGACCCGGTG AGTATTTGTC     25140
     ACCGAATCTG CTTCTGGCAT ACACACTCAC TCGCCCTCTG TCCACCTGTA CTTTTCACTC     25200
     ACTCTCTCAC TGTGTACCCG AATATCTTGT TATTATATTA ACTCTAACCT CTTAGTTTTA     25260
     TAACATGCAG TCCTCATGGA AGGAGAGATT GCTTGACAAA TAAGACATTA AACAGAGTAG     25320
     AATCTCTTGT TGATATCAGG AGCCAACTGC AATGCAAAAG CAGTGTGTTA TTAATAGGTC     25380
     ACTTTAGGCT TTGCATGATG CATGCTGAAC AGAGGCCAGT CAAGAATAGT GACGCTATGT     25440
     ACCAACTTAA GTTCAGTGCA ATTTAATTCC CATTTGTGCA GATATAACAG CTTCAGGTCC     25500
     ACCCATTATT ACACAATCTG ACTTGTACAA ATATTTAAAA TAGGTGCTGT ACTCAGTAGT     25560
     TTAGGATGAT GGTCATTGTT CCATCATTGT TCTCTTTTAC AGTGTGTGAG CAGAAACACA     25620
     TTTTTCTCTG TCACATTTAC GTACGTTGTG TCCGTAGCCT TTTATCTTTG AGAGAGGAGT     25680
     TGACAAAGAA TAATGTGTGT TTGTATCCCA TCTGTCACCT CCAGTACACT CTATTTAAGG     25740
     ACACTGCTGT GATGTAACCA AAGGTCTGCG TGGTGGTTTT ACTGCAAGAA CAAACACCCC     25800
     CGCTGCCCCG AGTATTAACC CCTTCCTCAA CAGTCAGGGC TCAGGCGTCT GTGCCAACCA     25860
     AATATTGTTA CACAGTAAAA CCAGACTGGT AACAGGTGGT TTTGTTTTTG AAGTGTCACA     25920
     TCATGAGGTT GTGACTTTTA AATTGCATAA TACAAATATA TAAAATAACT TAGTAACCTT     25980
     GTTATATTCA CTATACAATT GTGTACAATT ACAAAGCAAC TTGGCCTGTC TGTCCCTCTA     26040
     AAGAGTGAAC TAGAGTTATG CTATGTTAGT TGTTTTACTT GTAATACTTG TCTTTAATTC     26100
     TGTATACCAG TGCCACATGA GCACAGACGT TGTTGCGACA ATAATCCGTA ATGACAGTGG     26160
     AAAAACATGT TTTAAATTTC TTATTTCAAA TCATAAAGTG AAATCTTAAA AGTTAATGAA     26220
     CTCCTTACCT GAGCCCAAAT GCATCCTGTT TGCTTTGATT ATCCTCTTAA ATATCTGTAA     26280
     AACTTGATTG GTGGCAAATT CAATTGATTG GACATGGTTC AGAAAGGCAC ACAGGTGTGT     26340
     GTATATTCAG TGTGTACAGA GTGCCTCAAA ATTTTAACTC CATGAACGAG TAGGCTTGGT     26400
     CTGCAATTAT CATGATTACC ATCATCTTTA GCCAAATCGC TGCCTTGTTA AAATGTACTG     26460
     GAGTCATATC AGGTGACTCT ACATTTTCAA AACTGAGGAA GCACGTTAAT ATTATGCACA     26520
     CATATTTGCC CAGGGTAGTC CATAGAGTCA CACAGTTGTG AGCTGTGTGA TTCCCAGTCA     26580
     GTTGAGATGG AAAAGTATTT CTGCATCACT CCAGTGTTCC CTACCATGGA TCCAGTTACA     26640
     AAGAGGGTGT GGAGATACCA GACGTTCATG TAGGTGTTTG AGTTTGAGGT GGGCGGTGAT     26700
     GTGTCTGTGT TTACAGGATG GTGCTTTTAA AGAACCGGTT CAAGCTAGTT CTGGTCGCTG     26760
     ATCTCCAGAT TGTACACTGT GTACTCCAGA TGGACCCGAG ACAAGCCCCT CTAACAGTAT     26820
     ACACATTAAC ATGAACATTA ACCAAAGAAG GGCTTGCTAT GTTTGAGTGG TGACTCGTGT     26880
     GACCACACAC ACCTCAGACA CACAATAAAA TACTGTTTGA CTAATTAGAA TGCTTGTTTT     26940
     GAGTCACGCC TTTTAAGTAT GTTACCTTTT CAAGTCCTGT TTATTAAGTA CAATAGTAAA     27000
     TATACAATAG TAAATATACA ATAGTCTTCT TAGGCTCGTA GTTGTATTGC AGCACTCACA     27060
     TTGTAAGTGT GTTTTTGCTG TGATCTTCCC AGGAGCAAAG CTCTCCAGTT TACACCGTTC     27120
     CACATCGCAG CGGTCCTCGA CAGCGTCGCG ACATGTCGCC ATCATCCAGG AAGAAAGAGA     27180
     CTGAAAGAAT AGCAAAAATA TTTGCAGCCC ACTTTGATGA CATTCAGTAG AACATGGTGG     27240
     CTTTGTTTGC TAAGCATTTA TGATTACATT TGGACTGCTC CGTGGTTTAA AAGATCATGT     27300
     AAATTAATTA TAACATTTTG TATTTTTATA AATAAATATG AACTGTTTTC AACACTGGAT     27360
     GCCTTTTTGA ATTTTGTTGA TATATGGGAT TTGTGACACC AGAACCTGCT TCTAGGAAAC     27420
     AGGGAAGGCC AAACAGCTCA AAACTACAAC ACAAGTCAAC ACGTTGGCAC ATTTACAGCA     27480
     CATCTTTAAA GTACAGTGGA AACATTTACA TGTTAACGAT GTGAGCAGGA GAATGTGCTG     27540
     TGGTGCTGTT AAAGAGACCT CATAGTTTCT AGTTTGGTGA TAAAACTCAA TATATTGGAG     27600
     TTGGTGTTGC AGGTGCATTG CAGAATAATA CAAAACAGTG TATGTATGTC CAAGTATATG     27660
     GTTATATGTG TTTGGAAATA ATGTTAAGAG AAGAGGAAAA CAAGCTCTGC ATAAGAGTAA     27720
     AAACTGATTT AAGCTGCTGT GCTGTGTTTT ATACTCTCTT GGTATGACTT ACTTATAAAG     27780
     ATAGTGGTTG TGTTGGTGGG GCACGTGTTG TCTTTAAAGC ACTGTACCCC AGCTTGTAAC     27840
     AAAGGGTTTC CATTCAAAAG TTGTATTCTC GAGGCCGAAG CCGAGATAAC GCTGATGACA     27900
     TTGCCCAAGT TATTCCTCAG CTCAAGTAAT ATTCACTACG ACAAGTCAAC TGAAAAGTCT     27960
     GGATTGTGCC TATTGAAATG GTAAAAATTA AAAAATGCAA CCAACTCTTA TCTGCTGCAG     28020
     TTTGATTGTG AAATTGGGAC TGCACTCTCT TTGAAGGACC TGAGCCGGAG GTTTATTTAC     28080
     CAAAACAACC AGTTTGTTTT CTTCCTCAAA ATCTTTTTTG TAAATACTTA AAATAATGTT     28140
     TGAAGAAAAA CTTATCTTCT AAATCCGAAA TGTCACCTTT GCTCTCCTTT CCAAGCAAAT     28200
     ACTTTAAATG CTGCATCTTC TTGGGCTCAT CGTGGGCTCA TTACTGCCCC CTAAGGCCAC     28260
     AGGGCAGAGG ACACCCACCG GTATCTGATT GCAGATGAGA AGCACACTTG TGTTCTCTCT     28320
     TTACTCTTTA ACTGGATCCT CATCAGCTGG TAGCAGACAC TCCTGTAGTG GGTGTTACAC     28380
     CAGCTTAGAA CAATTGTCCA ACACCAACAA GACCATAAAC AAGGTATTAG GTTGTTGAAT     28440
     GGGTGTACAT GTTTTAATGC AGGGTGACAT TAAATTATTA TGACTGGTGT TTGTGGGTTT     28500
     TAAGAGCAGG TGAATCACGA TGAGCCAGAA AGACTTCCTG GCGACCAGAG AGTCCTGTTG     28560
     GCCGTCCCAT AAGTGTGTAG CAATTCATTA GCGTGTGGTG TGTCTGGTTT CCCTGCAGGG     28620
     TTGGTGCAGC AGCAGCTTTC TATAGAGGAA TCAACAAGTG TGCAGGAGGG GCTGGACTCG     28680
     CTGAGCTCCG TGGCTTCGGT CTTGTCGCTC ACATTGCGGA TGTGTGCGGT TGCTTGAGGA     28740
     GGCTGGCTGT TGTTTTTTTT TGTTTGTTTT TTTTTTGTTT TGTGTCTTTG CAATTTAAAG     28800
     TGGTATGAGA GCGTGGAGCT TTTGTATGGC TAATGGCACA AGTAGAGGAC TTGGTTTTCA     28860
     AAATACAAAC TTTTCAATAC CTGAAACTTG ACGTTGGCTG GACCTGTAAT GTGATTAGTT     28920
     TGTTCAGATG ACTAAATTGT ATAGTGCTTT AATGCGGACA CGGAACAGAA TCTGATTGGC     28980
     GTCTAATTGA TTTATGGGCT CAGTTTTTAT TTAATTTTTT TTTGTTGACT GTTGATCCTC     29040
     TGACCTCAAT CATTGATCAT GGTCGGTGGA AGAAGTGCCG ATCTGGCCCC AACAGCCGCT     29100
     GTCAAGGTCT TTTCAGCTGG AACAGCTGGC TGTGTGGCCG ACCTGGTCAC TTTCCCCTGG     29160
     ACACAGCCAA AGTCAGACTG CAGGTGAGGA TAATTTAACT CTATATTGTG ACCAGCCACC     29220
     TATAACATCT GTTTTAAGTT TAATTGTATT TTCTGTATAT TTCATCTCCC TGCAGGATGG     29280
     ATTAAATGCC GCTAAAGCAC TTTACGCAAT GCCAGGATAT AATTCTGGTG CAAAATGACT     29340
     AAATTTCAAT TTATTTGTTG GCATAAAAAT AGCCACATAT AAGAATATTG ACTCTTAGCA     29400
     TCAGAAAAAC TCCATGTGTA CTATGTGTAA CTGTGAACTC AAAACACCTC CTCAGGAACA     29460
     AGACCTCAGT GTCCTCAATG GTATTTGCAG CCCTGCTGGT TGCATTTGAT AACACACTTG     29520
     AGTGCATGTT GCTACATGTC AAACCAGACG TGTTAAAAAA ACAAACAGAA AGGAAACTGC     29580
     TAATATGCAT ATAAACACGA GATACTGATT TATTTATTAG ACTGTTGAGA AACTCATTCA     29640
     GTACCAAAAC TGCTGTGAGG GATTTTTAAT ATAATTTATT GTGCATTTGT GTTACTTTAG     29700
     ATTCAAGGTG AATCCAAACC CTCACCGGGA GCCCAGAGAG CGAGATACAA GGGTGTTTTT     29760
     GGTACAGTCT TCACCATGAT AAAGACTGAG GGCCCGAGGA GCCTGTACAG TGGACTAGTG     29820
     GCAGGACTGC ACAGACAGAT GAGCTTCGCC TCAGTCCGCA TCGGCCTGTA TGACACCATG     29880
     AAGCAGTTCT ACAACAGGGG GTCTGAGAGT ATGTGACCAA ATGTTTCTAC AGTCATTTAG     29940
     TGGAGAGACT GAAATATGTT TAGCTGAATG TCGAATTGTA ATTCGTGTTT ATCTTCTATC     30000
     ACAGTTCATT GTGCAATTTT GTTAAAGATG GACAGATAAC TTTTAATAAT CCCACAATGG     30060
     GGAAATTCAC TTGTCACAGC AACATTTGAG TGAAATAAAT ACAGAGGATA CATACAGCAG     30120
     GTCAAGGTCT TATTGTCTCT GGTGGTGGAT GTGACTAACT GGTGGAAAGT TGGGAGTGTG     30180
     GAAATCCAGT GGTCCAGTGT GTAACATTTA TGGAAAGAAA TGGAATATAA TATTCATAGG     30240
     TATGTTTTCA GTAGTGTATA ATCACCAGAA TATAGGAATT GTTGTGTTGT CGTTACCTTT     30300
     AGAAGGATCT GTTTTTGTCT ACAGATGGAA CAGGTCCTTT TCTGCATAGT CCACCATATT     30360
     AAACCACCAT GTTTCTACAG TAGCCCAGAA AGGACAAATC AAACACTGGC TCCAGATAGG     30420
     ACCGTTCTAA TTTTTTCGAT AGTTTCGAGT TCACTGCAGT TTCTCATACA CTCTTGGAAG     30480
     GCGAGCGGTT TTGAGTTGGT TTCAATCTGC AATTTCTTCC TTTAAATTAT TTGATTATAG     30540
     AGCTGCAACT AACAATTAAT GAATTAATCT GCTGATTATT TTCTCGATAA ATCAATACAT     30600
     TTTATTATTA AAACTATTTC TCTCTGTTCC CAAATATATT CATTTTACTA TAGTATAAGA     30660
     CAAGACATCT ATGCAAATCT TCATATTGAG AAGTTAGACG TTGAATATTT GGCATTTTTG     30720
     CTTATAACTG CCCCAGCAGC CCACACTGGT TAGAGCACAT ACCAAGGCTG AGTCCTGCGG     30780
     GGGTTTGGCT CCAGCCTGAG GTCCTTTGCT GTATGTCATC CCCTCTCTCT CCCCTGCCCT     30840
     TCCAGTCTAA CTCTCTACTG TCCTGTCATA AAGAAAAGAC TAGTGCAACA ACTCAACTAA     30900
     TGGTTGCAGC TCCAATCATT ACTTATTATC GCCTGCAGTT GCAAACATAA AACAATGACA     30960
     CGACTAAAAG AGAGCTGGGA TTTCAGGAAA TGTGAGGCAG GTCAGACTGG GTCATCACAG     31020
     CATCTTAAAT AAAGTGAAAA CAATTTGCCT AAAAATAAAT GTTAATGAAA TAGGAACATG     31080
     CTCCAACAAC AGCCAGTTAG GTCAAATTAT ACTTCTAGTT TATTGAAGTA GAGCTATGAT     31140
     ACTGTTCAAA CTCTGCCCCC ACATGTCAGA AAATGTTACA CTAAACTTAC ATTGTAGGAT     31200
     AAGTTTAAAA AAAAAAAAAA AAAAAAACCT CCAGGCTATA GGACACAGGG CAGATTCCTC     31260
     CTTCAGAGAA CATAATTGTG TTTACGCCAG AGGCCTCAAC TGGTCCCCCC CACTATCACT     31320
     GCAATGTCAC ACACTCTCAT CAGACATTGA CGCCTGCAGT TAAGATTTCC AAGTTCACCC     31380
     AGTGCTTATC AGCGAATAAC TAGTTAAACC AGTTTGGAAG TTAACAAGCA GAGTGGTTTG     31440
     TTTTTTTTGG GGGGGTTTTT TTTGTCCGTT AATCACGGTA GTCATCATCT TCAGAACTGC     31500
     ACCCCCGTTC ATTGTCTAAT CACTGTGCTC ATTTGTTTGT GACCATAAAA GGAAAGCAAG     31560
     AGTTTCATGC ATTGCTCGTA TCACAGATGC AGGAATCGGG ACGCGGCTGC TGGCGGGCTG     31620
     CACCACGGGG GCGATGGCGG TGGCCCTCGC TCAGCCCACT GATGTGGTGA AAGTCAGGTT     31680
     CCAGGCTCAG GTCCGCCTGC CTGAGAGCGG CTCTGTGAAG AGGTACAACG GCACGATTGA     31740
     CGCCTACAAG ACCATAGCCA GGGAAGAGGG CGTTAGAGGC CTCTGGAAAG GTAAATGGGG     31800
     AAACAAATGA CATTTGTAAT TATTTCTTTA ATCTCTGAAT GTTAAGCAGC ACTGTAGTGA     31860
     TTTTTTTTTA CTTCTCTTTT TTTTATCACA TTTTTTTTTG TAGTGTGTTT AAGTTTAAAA     31920
     AAAAAAAAAA GTTTTGTAAG TGATGTTAAA CTTGAAAAAG CTCTTAAAGA TGAGCTCCAC     31980
     TGATTTTACA ACAAAGTTTG TTTAGAGGTC TTGAAGAATA CTGCATATGT AAGAACAAAG     32040
     TGGCCAAAAA TGGATAAAAA ATGACTCAAG TGATGTCACA TGAGTCAGCG GGACTGAGGA     32100
     CTACAAGTTT GATTATTTAA AAAGCTGACC AGACCTCCTT AGGCTGCTCG TCATCTGTGC     32160
     TTGAGGCCAG CAGCTCGAGG CTACTCTAAC CACTACTGGC ACAACACACC CAACTCTTTG     32220
     ACAGAAGTGT CAGCAATTAA GTTGCATTGT GGGTAATGTA GGTGACAAAT TGTGACAAGG     32280
     AAGAAGAATG TGAGGAATAA AAAGGATATC TCTGTTGCAT AGATTAAATT TTTCTTCTTC     32340
     TCTTTTGGAC TTTTAAGGTT CCTCAGGTTG AATTTGATTG TTTACAATGT AAAATATTTT     32400
     TTCAGGCTGT CTGCCAAATA TAACTCGTAA TGCCATCGTA AACTGCTCCG AGCTGGTGAC     32460
     TTATGACATC ATCAAAGAGC TCATCCTGAA GCACAACCTG ATGACGGGCA AGTTCAAACG     32520
     CTTTAGATTA AGCCCTCTGC CCTTCAGGCT CTCCTCTTAA TAATTCCTGT TTGTCTTTGT     32580
     GGCTTTTAAT AACTAATATA AATATTTTGT TTTCAACAGA CAACATGCCA TGTCACTTCA     32640
     CGGCAGCCTT CGCAGCGGGT TTCTGCACCA CCATTGTAGC GTCTCCAGTG GATGTGGTGA     32700
     AAACGCGCTA CATGAATTCA GTGCCTGGCC AGTACAGCGG TGCCATTAAC TGTGCCTTAA     32760
     CCATGCTGGT TAAAGAAGGA CCCACAGCTT TCTATAAGGG GTATGTAGTG TAAAAGTAAG     32820
     CAAAAAGTCA ATGATAATTT GCCATTTTTC TTGATTAATC AGATTTTTTT TTTTTACAGA     32880
     TTTATGCCCT CGTATCTTCG TCTGGGCTCC TGGAACATTG TGATGTTTGT GAGCTACGAG     32940
     CAGATCAAGA GAGCTGTGGT AAGATTTCAG CAGTCCTGGG ATTCCCAGCT CTGACCTGTC     33000
     TGACAGCTGT TTTGACACTG CATTGGTGTT ATTCGTGTGA CAGAGCCGGC AGTGTTTGTG     33060
     GCTAGCCGCA CATTATTCAG AGAGGGGAAT GACTGCTGCT GCTGGTCCGG ACCTGTTCTT     33120
     CCTCAGGGAT AGAATACATG CTTCGTCTTA AAGAGGCAGC TCTCAAAAGA AAAACTGCAG     33180
     GGGTGATTAA TGATGAATGT TTGCTGACTT GTGCACATTA TTATTATAAT TTTTATCTAG     33240
     TATTTTTAAA TGGCCTTTTT TGCAGAAGAC ATTTTGAAGT GTCAGAGGAG GAAAAGTACA     33300
     GGTGTAAATA ATGAAATGAA TGAAGCCAAA TTCCATTTAG TTTCAGAGTC CTTGTATTGT     33360
     GCTGCTGTAA TGACTCACTT AAATAGAACA GAGACCTTGT TAATGTCCTT AGTAACACCT     33420
     GTGCTTTTCC TACAGTCAAA ATTTCTGTTC AGAAAATGTT AATTTATATT TACAGAGTAA     33480
     AATCTGGTGT GGATGGGGAT GCAGAGTTTC CTGCTATCAG CTATTAACAG TAACTTACTG     33540
     GTTTTCCAGG TCTTAGTTGG GTTTTGTATT TCATGTCTGG TTGCTGTTAT TATGATCATG     33600
     TGAAACAATG CAGTCTTTCA TATGAATTTT AAGACATTAG GATTAAAATT AAGTTATTTT     33660
     CATTATGATT AATTAATTTG TCTTTAAAGA GTCATAAAAT AACGCTAAAA TCTCATTTAT     33720
     TAAAAAAAAG GTCAAGATAT TTAATTTACT GTCATATAAA ACAAGAAAAA CAGCAAATCC     33780
     TCACAATTGA GATGCTTGAA TTGCAGAATA TTTGACATCT TTCTGTCAGT CGACTAGTTG     33840
     ATTTAACTTA CGGTTTCAGC TCTATAAGGA ATGAGCCAGA GTTATGTAAT GCTAAAAATA     33900
     AATGTAAATA ATGTTACAAA TTATATAGAT ATGGGAAAAT TGAAATAATA TGTAGTGTAA     33960
     TAATATGGGT ATTGGTGAAT CAAACGGAGA CATCATCCAC AAATGAAATA CAAACATATA     34020
     AACAGAATAA ACCAGAAACA TCCATCATCC AAGTCTGTTT TAAAAGGACA GAAAAAAAAG     34080
     AGGTCAACCA ACACTGACCC ACATTCGGAC AGGATGAACC CCACCACGTG TCACTCCATA     34140
     CCTGCTCTAC TACCGTATGC TGATATTGAT ACTCTACTGT ATAATCCAGT TTACATGAGA     34200
     CCATTCAGGG GAACAATGTG AAGATAAAAC GCCCTTGAAC TGTGAGACAC GAATCAGTAC     34260
     TAACAGCCAA TGAAAATGCT TTTCAGACAT GACTTTTTTT TTTTATGACC GTTGTGTTTA     34320
     CATTAAAAAT ATGTGTTGCC ATATGTTCTG AATATTGCCC AATGTTGTTT GTGTTTTTTT     34380
     ATATATATAT ATATATATAT ACTAGTAATT TAATGAAATA GAGACTTTCA GCAACTGTGG     34440
     CTTTGTTGTA CTGTTATAAT TTGAGAGCCA TTTGAAATCT AAATACTTTG TATACACCTT     34500
     CATTTAAAAA AAAAAAACAA CATATTTGTG TGCAAAATGA ACCAGGTCCT CTATCAAACA     34560
     ATGCAAAGGC ACGGAGGTGA AAGAGGTGAA AAGCACAAAA CAATCAGCTG ACAGACAAGA     34620
     AAATTGCCCA ATTTGAGTGT TGTGGGACAA AAGAGGCTGC TGACAAAGAT GTAACTGAAG     34680
     TCTGTGGTGT AACAAAAGCC TTTGAATATG CTCCACCTTG CTAATCATCT ACTGTAGTGC     34740
     CAGTGAGGTT TCTCCATGGT TGAATTAGTA TGGCAAGCTG TACTGGGCCA TATGGCACTC     34800
     TGGCTAACCC GAGTTAATGG AGGGGGAAAC ACAAAGATAC TGGGCAAGTG ATGAGTTTTA     34860
     CAAGATTAGT CTTGGCCTTT TATGAAAAGA CGCACTGGTA AATATTAGGA TCAACAGTAA     34920
     CTGTGAGCTT AAGGTAAATA AAGTGTTGTT CGTGGTCCTT TGCTGACCTT GGCAGGAGTC     34980
     TCAGCACACA GACGCTGAGA GATATCGAGT GTCGGTGAGC AGTTCAAGTT CACTGAACCA     35040
     ACTGCTCACT ATTTGTCTGA CTCAAGAAAA CACATATGTC CTTAACAGAT ACCATGACAC     35100
     TTGTCTTTTT CTTCCTTTTG TGTAATCAGC TGTTTAAAAT AGGTATTTTT TATTTGTTAC     35160
     CACAGTCTGG TGTAACCAGT TTTCTCACTT TTAGATGTCT TTAACAAACA AATACACATC     35220
     CAGTAAGTGG TGTTTAGTTG AGAAACACTT TATGCACAAA AGGATCAAAG TTTGTAACAA     35280
     AAACTCTTAA AACAGCTATT GATGGGGCAC TTGTGTTCTA CTGTTCTACC TTCTACAGAT     35340
     AAGTGACCCG ATATACATTG TATTACAACG CACTGAGATG TGTTTAGTGT TACAGTAAAT     35400
     TACGGATGTC TTTAATATAC TATATGGTAC TACATTTCGA GCCCGTCACT AACTTTTGGT     35460
     AAATGTCACC AATGTCAAGT TGGCAAAGCA ACCTGAAAAA CTGCAATAGG TGACAGTATT     35520
     TCTTTACAGA GTTGGTGCTG GATTATCAGA TTAACAGCCA GAGTTTGTAT TGTCTTTTAA     35580
     GTGTTCAGAG TCTTTATTCC ACCTCAGGAT TTGTGTGGAT GATTCTAAAG GGGCAACTCT     35640
     TAACGTTCGA GTATTCAGTA TTTGTCAGCA GTTTAGAGTA TTTAGTTTGT TTTCCTCACT     35700
     CAAAGAGGCT CTCTTCAGGA GAAACTAAGT CAAAAGTACA AACTATATTC CCAAACTTGC     35760
     TTAAAGATTC TACATAAATT GACAGGTTTA TCTCAATCTA ATATAAATTA TGTAAACATC     35820
     TAAAGCTCTC AGTGTGTACT CATAACTTCT GTTGTCTCAA ATCTGACTGC AGAACAGTCT     35880
     TAACTCTATA ACGTAATATA TCATGATGAA AAACAATCTT TTACTGCCTC TATAATTAAC     35940
     ATCCATGCAC GGTCTATACA TTGCACTTTT TTAATACCAC TGCCAATATA CCTGAATTCG     36000
     AGATGTATAA ATATTTTTTC TACCTTACAA AATATGCCAA ACATCTGTCC ATCAGTGTTT     36060
     AACGTTGTCT GAACACAAAC ACTCATTCAA GAACTTTGCC TAAATAAAAG TAAGTAAAGT     36120
     TCTGACTTTG ATTAGGAAAT ATCTCGTCAA GACATAAATA GAAATTAAAA TAAAGTCTAA     36180
     ATCTAAGAGC ATTCACTTTG TTAACCTATC TGCAACTGGA TTAGACTTCA TTGCGGTCCA     36240
     TGTTGCTGCC TTCTCTGCTG TACCTTCAGC GGCTGAAGAC GGACGGGTCT TGCTGGCCAT     36300
     TTGAGGCCTC GTCCATGCAC TCCTGCACGC AGGGACTCAG TGTAATCATG ACAAAATGGT     36360
     ACATGCTGCA GACACTGGGC AGCGTTTACA TGGGTGCCAA AGGGCAGCAG GAACGGAGGC     36420
     TGGTGGCAGC ATGCAGGTAA GAGGACAGCT GTGGTTAGAC CGCAGACTGG GAGGCAGGCG     36480
     TTATGGACTT GCTCAGGAAA AGTATCGGGG TGAATCTCAC TGACAATTTG TGTTGATTTA     36540
     AGTTCAATCG TGTCCTGGAG TTTCTTCACC AGGATCGACC TGATGTGTTG GAGTTTCCGT     36600
     GAGCTGAGAA AGGACTCCAG GAAATTTGCC AGAGGCGTTT TCCCCTCTGC AAACCTCTGA     36660
     AACAGCAGCT GTTGGGAGAA ATATCTAATT ATTTTCAAGC ACACAGAATG GATATTATGT     36720
     TACAGCAGAT TAGACCTCTT CTTCTACCTT CTATAACAGC CTGACAGTTT GAGCATATTG     36780
     GATTTCTTAA GTATGAAAAA AGTAGGCTGA CATTTATTAT TTGTCTGCTT ATGTCTCTTG     36840
     TAAACCAGCT GTTCTCTTCC TCCAGGCCTT TTTAATACAA TAAGTGGTGG CTTGTTACTT     36900
     CCTCCACAGA GGGTGTAAGA ATATATAATG ATGTATAAAC AGTTTCAGAT TTAATAGACA     36960
     CACCCATTAT GTAAAGTTTA TTTGCAGAAG GAACATACTA GTTTGCTCAT GACCTTTAGC     37020
     AGTTATTGGC TGCAGATCAT TTTAATGTAT TATGATAAGA TAATTTTTTT TAAGCACAAT     37080
     CTCATTATCT AGTGTGTATC TACAAAAACA AATGATTACT GATATATCTA TGCTAATCAA     37140
     AGTAATATTT ATAAAAAGAA GTGAATACTT ACTTCACACT CCTCCTCTGC ATGATTGATC     37200
     TTCTTCAGGA GACACCACTG AGCATAATGC AAGCTGTATT TTTCTGCTGC AAAACATAAT     37260
     GAGCAAATGT AAATGGCAGC CAGATTAAAT ATTACAGAAA ACAAACAAAA CTCACCAAGT     37320
     TGTTCTTGTT TGACCTGGAT GATGCTTCTA AGTTTTTCCA GTTCCTTGTA CTTCATTGCA     37380
     AGTAGCAACT TAGCGTCTCT AAATTGAGGT TTGTGAGAAA GACCGACTTT TGCCATTTTT     37440
     TGATTTGAAA CCAACATCTT CTCTGCAGCC CTCTGCAGAC CCTGAAACTG GAAATGACCA     37500
     CATGTAAGAA ACAGTGAATC CACCGAGAGG TTTGAATGAG GAGTCATATA ATCAACATAA     37560
     TATATGCACA ATTGTTTTTG TCTGCAATCC AAATTATTTG TATTACAAAT GGAGCATCAC     37620
     TTACTGAAAT CCGTGAAATC CGACTTCAGT CCCTCAGTCA GACACTCACC TTGTCACTAC     37680
     ACCTGATGAT GTGATTTATT TTGTCTTCAT CTTCCAGCAG CTCTCGCAGC TCTCTGCTCC     37740
     TCAGAGCTCC AAACTGCACC GACAGAGACA TGATGACACT GGATGCTCTT TGCTTCATCA     37800
     AAGTTTGCTG CCTGTTTGTT CCCGATGCGT CCTGCTGGGG CGCAATGTGA GCTGTTAGTG     37860
     CTGCATTCAC TGACTGTCGG AAAGATTTAC GGGCTATACT ATACAAAATT ATTTGGGGGT     37920
     AACATTTGGG TGATAGGGAT AGCACTTCTT ATCATTAATT TAGGCTAATG TAAGCATATA     37980
     TATATATATA TATATATAAC ACAATTTAAT TAATACTTTG ATATAATTTC ACGTGCACTG     38040
     TTTTCCTGTT CATGATTATG AATTAAGACT CCCTGTTCAT TTCTGTTACA GTCAGTACAT     38100
     TTATTACTGA CTGTAATAAA ATCTGTCCAC AATTACAGTA TAAATGACAG TATAAAGCTG     38160
     ACTTTTCCAA GCTGAAAATT ACTTTGCATA CTTTTTTTCT GCTACAAGTG CAATAACTGT     38220
     ATTCCAGGCT GTTAACAATA TAAACTACAG ACACCGCCTG ATTGCATTCA CTCAAATGAA     38280
     TTTATGTTGT TCATAATTGT AATTTATTTG TTTCCTCAAT TTGTGACATT TTTCTCTCAA     38340
     TGCTTCTTAA AGCTACTTTA ATTTTAGTGT TTTTTCATGC TTCATTTGTA TATAGATGTT     38400
     GATACTCTAG ATAGTATCAG ATTTTCTTTT AAAAGCCTAT AAAATGACTA TATCTATGCT     38460
     TCTGTTCTTT TTCTTCTGCT GATGTGACAC TTTTTTTTCC GCTGGGATCA ATAAAGTAAA     38520
     TCTAATCTTA TATTTTGTCT GTTTACTAAG ACAGAAAACA GATTCATATA TATTAATGGT     38580
     TTGTCAAATT TAATAGAGAG TTTACAACAC AGACAAAGAC AAACACATAA CACATACATA     38640
     GAAAGGAAAG GGAAATGAAG GGGAGGAGAT TTCTTTTTAT GAGAGCATTT TCCACCTCCG     38700
     GAAACTCTTC TTCTGCTTCT TTTCCTCTTG AAATAAGTTG TAGAATCCAG AAGATGAGCT     38760
     GAAGCTGGAT GTTTATGTCT GTGCGGCGCT GGAGCTCCTC TCTCCTCTCT GCCTCCTCGT     38820
     CCTTCAAGAG CTTCTTTTTC CCCAGCACCA GCAGCATCTC CTCCAGCTCT GTCTTCTCTT     38880
     TCTACCACTG CTGTGCTCTG CTCTCCCAGC TTGCACACAG TTTAGAGAGC TCCTTTCTGG     38940
     ACATTGCCAC TGGTCAGAGA GCTCTTTAAG GAAGTGCTCT TCTTTCTCTG AGAGCCCCTT     39000
     CCTGATTCGT TCAAGCTCTT CTCTTTTCAT TGGCCCTGCT GACCCGTCTG TCCCTCTCAG     39060
     AGAGGAGATC CTTCAACTGG AAGACCCTCT TCTGCCACCT CTCTTTCACC ACTGTCTTCT     39120
     TCACCCCACT GGATTCTATA AGAGGCTATC TTCCTCTCAG CTTCTGTTAG AGTGTGGAGG     39180
     CTCATCTGCC TTCTCATGCT CTTTCCTCCG GGGAGTGATG GTTATATTGT ACTCCTTCTT     39240
     CAGTGCAGAG AGGTGGTGGT GAAGGGAGTC GATCTATTCG TCTCTCCTTC CAATGTCCCC     39300
     TTTGGGCTTC TGGATGTCGG CTTTGCGCTC TCTCTCTTAA TTGACAGACA GCTTCTTCTA     39360
     CATGGCCTTT TTTTCTTTCT CATTCTTCCA GAGCTCTCTC TGGTTGAGGA CCATGATGTT     39420
     CCTCAACTTT ACCTCCCTTT TCCTTCGTTC CAGCTTCCAT CTGGCTCCTC ACTTTTAAAC     39480
     ACTTGTGCAG AGTAAAGAAA TACATCTTTT TCATATCACA GAGTAGGAAA TCCGATGTTT     39540
     TTTTTCCTTA CAGGAGAACA GTGATCTGTT AAGGATACTG AATGGAAATA TGTCATATTT     39600
     AAATACAAGT CTGAAGAGAA ACCTTACTTT AACCATTAAA TAAATTCTTC ATTTATTGTA     39660
     TATGAATTCA AATACATAAT GAAATAAACT GCTGTATATC TGATGTATCA GTTGGTCTTA     39720
     TACATTTTCT CCTTTAGTTT AATCACATGT TACACATAGT TTTAGGACTA TGGGCTTCAT     39780
     ATGTGACTAT AAATGTTAAA AATTCTGAGG CAATTTGAAA GCCTCCTTTA ATGTTCGTAG     39840
     GAGCACAGTC TAAAAATAAA TTATAGCTGA ATGCAAATTC TTCTTAAATG TATCAATGAT     39900
     CACTAATATA TCGACACAAA AGGTCTTTTT GTATTCTGTT CCTGTAATTG TCAGTGTTGC     39960
     AGGCAGTCAA CTATAACTGC TAAACACGTT TATTTTACTT ATTTTTAGTG CTGTCAAATG     40020
     ATTAAAATAT TTAATCGCGA TTAATCGCAT TAATGTCATA GTTAACTCGC AGTTAATCGC     40080
     AATTAATCGC ACATTTTTAT CTATTCTAAA TGTCCCTTGA TTTCTTTTTG TCCCATTATT     40140
     TTTTCTCATG TTAATGCTCT TATCAACCTG GAAAAGTTTG CTTTGTGCAA ATGTTGTTTT     40200
     TATTGAAAAC AACATTGGCA TATACTGTAG TGTTCAATTT CCCACTAACA TTCTCACTTG     40260
     GAGCAAATAA TCTCTCACAC AATGTAACAC TGTCCATCAA TAAAAGGGTG AAAAAAATAC     40320
     TTTGTCACAC AAACAGCCCC TTCAACAGCC CCTTTCTAAG GGATCAAAGC AGGGCGATAC     40380
     AAAATAAAAT TACAAAGTGC ACATGTAAGG TAAACTAGGA CTCAGCCTAT AGTGCAGTTA     40440
     AACCATGGCT TAATACTTAA TACAAGTTTG CTTTGAACAT AGCAGTCAGG CTGCTGCTCT     40500
     TTATTCACCA GAGGCTCAAC CCAGCCTCTT ATTTCAGAAA GAATGAACAG TAACAGTTAC     40560
     CAATAAAAGG TAAGCCTGCT GCTTCTTTGC TTAGAGCCAG TTACTCAAAC AGACAAGCCT     40620
     GTTGACATTT TCAGACAACA AGGATCCATC CATTTCAGCG TCTCGCACTC TCCATCCACT     40680
     CAAAACGTAA CATCTACTAC TCTTAAACAA GTGTGTGTGC GGCGTGCCTG TTGTTTTTGT     40740
     TTCCGGTCTA GCTAGATCCG GTGTGGTGTT GTAGTTTTTC TAATGTTACT AGTTGTTGCA     40800
     ATAGCATGTG AAAAAAACTA CAAAGTGTGC TAGGCGTTAA TCTCGCGATA AAAACAATTG     40860
     ACGCCGTTAA AATGGGTTTG CGTTACCGCC GTTAATGACG CGTTAAACCG ACAGCACTAC     40920
     TTATTTTTGA TTAAAATTAA AATATAGGCT ATATACATTT TCAACATGTC TTATGATGTT     40980
     ATTATTGTTT TAATCTCATA TCAGTTTTGT GTATATATAT ATATATATAT AATTGTGTTT     41040
     TAAACTAGTT AAAAACAGTA AATGTCTATA ATAATATTTA ATAACATACA AAACAGAGTA     41100
     TACCAATTAT TATTACAGCC TAATATAAAA ACTATGTATT TTCTATATTC ATGTTAGGTG     41160
     AAATGCAGCA CAGTCATTAA AAAGAAATAA TATTATATGT ACTTGTTTGG TATAGTTGTT     41220
     CCACACACAC TAACCAATGT GTGTTGTTGA CTGGTGGAGT TTAGACCATG CAGGTCTCTC     41280
     CTAATGTCAC CACAGCCCAC TCTTCAGGTG ATCACTGCCG GCCGACCTCA GAATAACTGG     41340
     GCTATATGCA GCCTCAGTTA ATCCTTAAGA AGAACACTGC CTCCCTGCTC GCCAGTGAAA     41400
     GTCCTGCACT GAGACAAAGA GGACTTTCCC CTCCTGAGAT CAGCAGGACA GCATGAGGAT     41460
     TAGCCACGAT CCTCAACACA GGACACCTCC ACTGTGTGAG TAAATCATTT ACCCCTTATT     41520
     TTATTTTATA CAGTACTTTA TCAGTGTCAA TATCATTATA AGGGATTCTG GTTAGCATGA     41580
     GGCATTCATT GCATTTAACT AGCTCTTTTT ATCATTTCCA ATACAAAGGT TTTATAGCTT     41640
     TACATGTTGT AAAGGCATGC ATTTGTGTGA TATATGTACA TTCTGTAACA GTCTTGTGTT     41700
     AGTAAGTAAT ATGTAGTAGT AGGTATTGTG AAATGACTTG CCTGTTAAAG CTTTGTACCT     41760
     TGTTACATAA GAAGCTTTTC AGTTCTCCGT ATTGTATTTT AGGCAACAGT GAGTCGTGCT     41820
     CATCAGGAGC TAACTCTTAT CTGCTGCTAT AGTCTGTTGT CAGAGGGTGT GTTTTCTCAT     41880
     TTCCTGTGTT TCTTATTTCT AATGGTACAC TTAATTCTTA CCAGAGGCTT GTGCCATCTG     41940
     TTAAAGGAAG ACAAGAAAGC AGAAGTTTAC AGGTTTCAAG CTGCAGTCTG GGCACTCAGA     42000
     GACTCAAATG ATGAGAAAAA CACAACAATT CACAAAATAT TCATGATTTG GATACAACTA     42060
     GAGACTACTT CTATATTGCT GTTTAAAAAG AAAGGTTGGC ATTGGCAGTC TATTCATTCA     42120
     AGGCAAAGCA ATAAAAGGGA AAAGTACTTC TGAAATAAGA AATCTGATAC TGTGCATGGC     42180
     TGGTAAATAA AATAATATCT ACCAAACGTT AAGCACATTG ATTGCACAAT AATTCAAGTG     42240
     TAAAAACACT GGTATTAGTT GATTTCTGAG GTTTGTATTG GCACTAATTT ATGAATGAAA     42300
     TGAGGTAATA TTTAGATTTA AGAGAATGTT ACAATTTTGG TATATCATTT GTATTCCTGT     42360
     GTTTTATCTA CAGATTATTT ATACTCAACG CTGCCAAAAA CAGCCTAGAT CATTATTTCT     42420
     TTCTATTCAT GCCAGCTTGT TTTGAAGATC AACTTGCAGG AAGCTGAAAC TTAACAAAAT     42480
     GTGAATGTTT AGTTGATTAA TCTCCGCATT CAGATTTGTA TATGAGTATT GAACATTTCT     42540
     GTAATACAAA TGTAGACCAG GAGTGTTTTG AAAACTTGTG GATGCATTTA ATGTCTCTCC     42600
     ATTTCTTCCT TCCAGTGCAG TGATGTATCC TCTGGTACTT TCACCAAGCC GGGGAGTTCA     42660
     TTTGTGAGTG AACCAGAACT ATAACTACCA TGAGCACTGA CTCTATCTGC AGGCCAGAGC     42720
     TGGATTTGGA GAACCCTGGC GAGCTGGCCG ACCTGGTGGC AGCCATGAAC GTGACCGCCA     42780
     ACCGCATGAC GCCTCCTAAT GGCTACAGGC CCGGTCCCCC GAGGACAAAC AGCTCTCACA     42840
     GAGGTCGAAC ATCAGACAGG AAGATGTCAC TGCAGGAGAA GGGGAGTCGC ATAGCCCGAC     42900
     AGCGCACCAT CGAGACCAAA CGTGTGTCCA TCACAGATGC TGATGTGAGG AGACTTGAAA     42960
     TTTTACTCAA GAGTTGGATT TTTGATTTAA TTCAACATGT TATTAATGAG ATATTTTACT     43020
     GATTAAATTC TGTTTTATTC TCTGCAGGAT TGTGTCCAGC TCAACCAGTA TAAGCTGAAC     43080
     CGAGAGATTG GAAAGGTGAT CAATCAGTAC TATACATAAG CAAGCTGAAA CAAAAGTGAA     43140
     TCATTAATAA TGCTGTTGTT GTTATTTTTA CACCCAAGGG TTCATACGGA GTGGTGAAAT     43200
     TAGCTTATAA TGAAGATTCT GAACAGTACT ATGTAAGTTT AAGCTTATAA ATTGTTCATT     43260
     TAGATATTTA GATTGTTTAG ATTTCACATG AACATAATTT GCTTTGTCTC ATTTCCTTAG     43320
     GCGATGAAAG TCGTTTCAAA GAAGAGGCTG ATGAGGCTGT GTGGATTTTT CGTGAGTGAA     43380
     AAAAGATTTA AATGTCTAAT GAGCTTCTGT CCTTTTTGTG GTGTTGCTGT TGACATGTTT     43440
     TTGTCTTTTG TGTGTAATTT CAGGCCGCCT GCCTCCTCAA GGATCAAACT CGCAGCAGGA     43500
     TCCGTTCCCT AAAGCCTCAT TGCCTCTGGA GAAAGTGTAC AAAGAGATCG CCATCCTAAA     43560
     GAAGCTGGAC CATCATAATG TCGTTAAACT AGTTGAGGTC AGTCAGAGTG CTGTAGTCTT     43620
     ACTGCAGGTT TAAAACACAT GTAATGCAGC ATGCATGTGT ATCTAGCATG TTAAATAGTT     43680
     TGAGGGCCCC GTCAAAGCGC CTTGGATAGA CTGTAGTTGG ACATGTTTCT ATGATAAATA     43740
     GAATATGATT GGAGGTTAAC CTGTTTACTC CAAAGGTTCT CAACTTTGTT GGATGCCTAA     43800
     ATGATACACA CCCGACCAAA ACCCACAAAT ATACTACAAT GATTATTTTA TGGTGCAAAT     43860
     TAATAACTGG ACCTCATATA TTTGCGCGTG GGATATGAGA ATTAATGTGT GTTGCAGGTG     43920
     CTTGATGATC CTGATGAAGA TGGACTTCAT ATGGGTAGGC ATTCATTCAG CCGTTTGTAG     43980
     TCATTTAATG TAGCTGTGTC AGTATTAAGT CATTAAATTG TGATTATTTG TCCTCAAGCC     44040
     TTCGAATTGA TGACAAAAGG GTATGTTTTT GTACATTTAT GTATTCTGTC ACATTCCTAA     44100
     ACTGTAATTT AAATTGGCTT ATAATATAAA ATAAACATAT TTCCTGCCTT TCTCCACCTC     44160
     TCTTGTCGGG CAGTCCGGTG ATGGAGGTTC CTACAGACGA CCCTTTCACA GAGGACCAGG     44220
     CTCGCTTTTA TTTCAGAGAC GTCGTCCTGG GGATAGAGTA CTGTAAGTTA GGAGTTAATT     44280
     ATAAATATTT AATAGAGAGT CAAACTACAA ATGTATTAAT AACTGGCTCA TTTTACGCTA     44340
     TAAAAGTGGC TTTTTTGTGT AGAATCTGAA AACTTCCAAC TTTGGTGCTT TAAAGCAGGA     44400
     GTTCCCAAAC TTTTTCATGT CAAGGACTCC CACGATAGAT TCACATTAAA CCACAAAGTA     44460
     TGTTTTATTT TTAGGTTTGA AGATAATAAA GTCTTCATAG TCAATCAGTG GTCAAACTGG     44520
     GATAAAGGCA GATAAAAGTA CTTGCACAGT GGATGGGGCA GTGACTGCTT TATTTATCTA     44580
     CCATTCAAGA CATGCTGTAC TGTTCAAGAC AAAGCAATAT ATTTTATTAT TGCTGGTATT     44640
     TTTCCTTTGT ACTATAAAAC GCATGGCAGA GAACCAACAT GCTGACTTCT TTGCACTCTC     44700
     CACCAGTGCA CTACCACAAG ATCATCCACA GGGACATTAA ACCCTCCAAC CTGCTGCTGG     44760
     GCGACGACGG TCACGTCAAG ATCGCAGACT TTGGTGTGAG CAACGAGTTT GAGGGGACGG     44820
     ACGCCCTCCT GTCGAGCACC GCGGGGACAC CGGCCTTCAT GGCCCCTGAG ATGATGACCG     44880
     AACATGAGCA GTGCTTCAGT GGAAAGGTGA GACAGAACCT CCTCTGTAGG GTCAACCGGG     44940
     AAAGACATAA TCACTGAAGC ACATATGTTC TGGATGTGAC TCCTCGTATC AGACTGAGCT     45000
     GAATTGTGAG AAATTATCAA GAAATTATGT CCAACCGCCT ACTGAGAGCT TCTCAGTAAA     45060
     GGCACAGCCC AGATAATCAG TGTGTTTGTT TACCAGGCGT TAGACGTGTG GGCGATGGGA     45120
     GTCACACTGT ACTGTTTTGT CTATGGGAAG GTAAGAAAGT TCAAAATACA AAAATGCTAA     45180
     ATTCATTTAG AATTAACAGC CAGAAAACAT CTTAACTATT TAATTGTGTC TGTCCTGTCC     45240
     CAGTGTCCTT TTTATGACGA ATACATCGTC TCTCTGCACA ACAAGATCAA GAACAAACCT     45300
     GTGGAGTTTC CAGAGAGGTA AGCAAACATT TACAATAATG ACATGATAAT TTTTTTATAG     45360
     GAAACATGTT TGGGAATCTG GCAGCAGATG ACTTTGTTAT CACACGTTGT AAAGGTGTTA     45420
     CAGTAGATGT GAATATTACA GTATTCAGAC TTTTAAACAT ATTTTTCTTA ATTGGAGAGA     45480
     AAAAAGTGAT TAAATAAGCA GAAAATGTGT TTGAGTGATA TTGGTGATTG TAAAGCAGCA     45540
     TTTCATATTC TCTATTCACT GAAGTTGTAT TTCTGAAAAA TGTCCTGTGG TGATTTAACA     45600
     TACATATGAT CATAAACCAG GACTCGCAGT CTTGTTTCTT TTTTGTTCAC ACAAAGCACA     45660
     GCTGGTAAAA CACAGGTGAA ATTAATGATG TTTGTTTGTG TAGGTATTTC TGCCATTCTG     45720
     CACGTTCACA CATTTAATTA CTAGAAAAAA GGTTATTAAA ATACCTTTCA CATTCTCTGC     45780
     TAACAGGAGA TTTCTACTTT CACCCAGGTT TACGTGCATG TTTTAACAAA ATCTCTGAAC     45840
     AATATGCACT GGCAATGAAT TCCACATGAC TGACTGAGAC TGACTTTATG TGGCATTAAG     45900
     ACTTAAAGGT GGCTTCCAGA AATTCTTACT ATTCAATGCT GCCAACAATG ATGTTACAAT     45960
     GATGTGCTGT GAAAAAGATC TATTCCACTT TTTTCCTCTT GGTCATGTGT CAGAATCCAC     46020
     TGTCAAAATC ATATTTATCT CTAACTTTCC TCACAGGCCG CTGATAAGTA ATGAATTAAA     46080
     AGAGCTCATT GAAAGGATGC TGGATAAAAA CCCTGAAACA AGAATCACCA TCCCTGAAAT     46140
     TAAGGTGACT GGAAAACACA AATTACTACA GCTGATTAAT ATTATATGAA AGACTGTATG     46200
     TTTTTTACCA GTTTGTGTTA CTTTTTCCAT AATAATGGTG TGTGTGTTGT TACAGCTCCA     46260
     TCCGTGGGTG ACAGAGAACG GCTCCAATCC CCTTCCTCTG GAGGAGGAGC ACTGTACGGC     46320
     GGTGGAGGTC ACCGAGGAGG AGGTGCAGAA CAGCGTCAAA CTCATCCCCA GCCTTTCCAC     46380
     TGTGGTGAGT TGGATGTCGC TCCCTCTCTG GTCACTATGT AACGCTTTAA AGACCCACAA     46440
     TTGGCTGCTG GTTTGAGAAT TTAAAATCCG ATATCTCAGT TGCAGTATCT ACATTGACCT     46500
     CTTTCAGCTG ATTGTAGGCT CCTAGAAATG GTCTTTGCTT ATATGAAATC TCAACCATTT     46560
     ACATCTAAAA CACTCTCATG ATCCCTTTAA AGTTTTCAAA TTAAAACAAT TATATGACAG     46620
     GATAGGTGTC ATTATATTAT GGCATTTAAA ACTATGAAGA GTAAGCACTC AACAGTTGCC     46680
     AGAAAGTTAA ATAGATGGGT TTTTTAATGG GATTTCATAT TTAAATAACA CAAATAGGAT     46740
     ATTTAAAATA ATATATTTGA TGTGGAAACT TCACAGGCAA TATGAAAATG TTCTGTATTT     46800
     CCATTGAGAC TGTCTCTGAT GTCCACTGCA GATTCTAGTG AAGTCCATGC TGAGGAAGCG     46860
     GTCTTTTGGT AATCCCTTTG AGTGTCAGCG CAGACGGGCG GAGAGGTCCA TGTCTGCCCC     46920
     TGGAGGTCTT CTTACGTAAG TAGCCTACTC TGCAAATCCC GCCTGCTCCA CTCTGCCAAA     46980
     CTGCCAGCTC TGCGATTAGG CATCTAACAA AACAAAGCAG CGAGCAGATG CTTGGATAAA     47040
     AATAGATCAG TTACTTACAT ACTTTATACG TGCAGTGAAT CTCTCATATA TTAAATCTAC     47100
     CATCATATCT AGACCCTTAA TCTTTGAATA CTGACTAGCT CTTATACTGT ATTTGTTTTG     47160
     TTTTGGTCCT TAAATTAGCA GCACACTCAG GCAGATAAAA GCATTTGTCC CTTCCTGATA     47220
     AGCTAAATGG ATGCCCCTGT GGCAGCAGTA ATGGCTGTGC TGCTTTTGTT TTCCATTAAC     47280
     AAGCCAGTTC TGTCTGTGGG GGGCCACTGG CACAGCTAAT TACACATCCA TGTGAAGAGA     47340
     TGTGGAGATG CAGCTACAAC CTCCTCCACA CATGCCCAGG CAGCACCACC AGTCGTACAG     47400
     CGCTGCAAAC TCCCACACAG TGAAATCTAT GCAGATCAGG CTATCTGTCC ATCTGACACA     47460
     TGTGATATAT GTAAATAGTA AAATCCTACA CAACAGTATT TGGATATAAT GGCTTAAATG     47520
     GGATGCTATA ATCAAAGGTA AATATTTTAC AATTTGAAAA GGCATAGTTT GGCTCTACAG     47580
     CTGGCTTAAA GAAGAAGATC AAAAATGTTT TAATTTGATC TTCTTGGAGG GATGATGTAT     47640
     TGTGGCACTG TGTTCCAGTG ATCAAATATT TCGCCTTTCT GCCCACAGTA ATAAGGGCGA     47700
     TTTATTCAAG GTTAGACTTT ATGTTCAGAT CTGATCTCTG GTCAGATCTT GTTATACAGA     47760
     ATCTGAAGGT CAGCCTGTAC GGAGACCCAA AGTGTTCAAT ATTAAATAAA GTAATTATGA     47820
     AATAAATAAT CATGTGAATA AACACAGCCA AAATGCGTAG TTTATGAAAC TGCAACATAA     47880
     TCTAATCATA CATATTTAAA ACTCAGCTCA TTATTGTGAA ATGCTATTTA ATCCAGCTTC     47940
     TTTATACAAT TACAGAGTTT ATTGGAGGTG TTATTTTAAC CCTTCCAGCA GTTGTAAGTA     48000
     ATTATCCAAT TTCCAATTTC CTAGCAGAGC AGAGCCATTA ATGTGATTGG CTGTCCACTC     48060
     TACAGCTAAT CACACAACAG GATCAACTGT GTTCAAAGAG TTGTTGGAAA AAGACTTTAA     48120
     AAAAAACAGA CCTGCAACTC TGTTAAAATG TTGAGCTAAA TGTACACATA CAACATGTAT     48180
     TCTATGTATA TATACATTGT TTTATTACTT AATTTGTCTA TTCATTCACA TAATTAATGT     48240
     CCTATTTATG TATTTGATAT TGATTGTATT TATTTTATTT GGGTCTCCAC ATGTTCTCCA     48300
     GTGTAAACCA ATCATCCATA GAAAAATATA CGGATTTCCT GTTAAGCTTA AAGGAACCGA     48360
     CACTTTGGGA AACACACTTT ATTCACTTTC TTGCTGAGAT TAAGATGAGA ACATTGATAA     48420
     AACGTTTACA TTTGTCTGTT AAATAAGCTT CAGCCAATTA GCTTAGCTTA GCATGAAGAC     48480
     TGAAAAAAGG CTCTGTCCAA AGGTAACAAA ATCTTCCTGT CAGCACCTCT AAAGCTAAAC     48540
     TAATTAACTA AAACATTATA TCTCATTTGA TTAATTTTGT ATAAAAAACA AAGTATAAAA     48600
     AAATTGTGGC CTTTAGTCCA CATGACCTAT TGTTATTTAC ATTAATCAGA TTAGATTCAT     48660
     TAGTGAGTTT TACAGGTGCT ACTAAAGTAG GGTGACTTTG TTACCTTTAA GTGGAGTGAG     48720
     GCTAGGTGCT TCCCCTGTGG TTAGAGTCTT AATGCCAAGC TAAGATAACT GGCTCCTGGC     48780
     AGACACACAC CCTTAATAAT GTTCTCGTTA AACTCTCAAC TAGAAAGCAA ATAAGCTTAT     48840
     TTTTCCAAGA TGTCTATGTC TTTAAACTGC TGCAGTCCTG CTACAATAAA ATCTGTTTAC     48900
     AATGAACTGT GTTGCAAAGT AATAAGAATA TAAATACATC TCCTTCTTGC AGCGGTACTT     48960
     GGGGCTTATT GGGGTCTTCG GCTCACCTTC ATCCTTCCTT GAGGTAAATT CTATAAAAGC     49020
     ATTTAGGTTG AGCTTATGTA CTCCATAGAC ATCACAGCTC ATCAGTGGTT TGTTCAACCC     49080
     TAAGAGGATT TAAGAGAGAC GAGACAACAC AAAGCTCTCA ACAACGAGCT GTACCCAAAA     49140
     TAAATGCGCA CACACGCTTG TTGTCGAGTG CTTTGTGTTA ACTTTCCTGT CCCTCTTGAG     49200
     GTTGTTGTGG ATAAAGAGTG ATGAGCTGTA CTGTGGAGGG CATGTACTCT TTGATATTTT     49260
     CAGCCCCCCC CCTTCTCCTC CTCCTCATCT GCAATCTCAC TTAGTACCTT CAGCAACATG     49320
     ATCGAGCATT TTTCACCCGC AGGAGCAGGG AGGGGAGCAG AGACGGAGAG TTGGAGGACT     49380
     TGTATGAAGA TGATACATTT ACAGAGTGTA CAGAATGA                             49418
//
