# Supplementary material for: Genomic characterization of the European sea bass Dicentrarchus labrax reveals the presence of a novel uncoupling protein (UCP) gene family member in the teleost fish lineage
Source: BMC Evol Biol. 2012 May 11;12:62. doi: 10.1186/1471-2148-12-62 (PMC3428666; doi:10.1186/1471-2148-12-62)
Supplement: Additional file 1 — Embl files of sea bass genomic UCP loci including flanking gene annotations. These files contain the sequences of four UCP genes characterized in sea bass and their flanking genes. [file 1471-2148-12-62-S1.zip › Amino acid sequences.fasta]

>ELMO/CED-12 domain containing 2 (amino acid sequence): 298 residues
MLGYIWQYVYTSFLRYLLKWLLRQATGKCELQRICSGYKPGATRTTKAEY
SLRSSKNKVLRGALETNKDKLEQCVDQIMKVKNVKPQKDPQFKESLHVCL
LQITGHSSLYTSVEDMRKEVFNSDNQEHEAMLLKLWDLLMPTVKLESRIT
KQWGDIGFQGDDPKTDFRGMGMLGLINLVFFSENYTEEARQVLSHANHPK
LGYSYAIVGINLTEMAYSLLKSGALKPHFYNTVLGTPELWHFHQLYCYLA
FEFDKFWVAEEPESIMQFNQYREKFHDIVKTHLQDPDVSLTLTVRSKN
>uncoupling protein 1 (mitochondrial proton carrier) (amino acid sequence): 265 residues
MIQGEKTAVGGIRYKGVFGTISTMIRTEGPKSLYNGLIAGLQRQLCFASI
RIGLYDNVKNFYTGGKDNPGVLVRILAGCTTGAMAVSFAQPTDVVKVRFQ
AQTNLDGVARRYTGTMQAYKHIFQNEGIRGLWKGTLPNITRNALVNCTEL
VTYDLIKEAILKHNLLSDNLPCHFVSAFGAGFVTTVIASPVDVVKTRYMN
SPPGQYKSAINCAWTMLTKEGPTAFYKGFVPSFLRLGSWNVVMFVSFEQI
KRAMMVTKKKMEATN
>TBC1 domain family member 9 (with GRAM domain) (amino acid sequence): 1283 residues
MWVSPEDVLLAGALWITERANPYFILQKRKGHGDGGGGLAGLLVGTLDVV
LDSSARMAPYRILYQTPDSLVYWTIAHGTSRKEITEHWEWLEHNLLQTLS
IFENENDITTFVKGKVQGIIAEYNKNHDVKEDDDTDKFKEASAKFRKLFG
MPEEEKLVNYYSCSYWKGKVPRQGWLYLSINHLCFYSYLLGKEAKLVVRW
ADITQLEKSATLLLPDVIKVSTRINEHVFSVFLNINETFKLAEQLANIAM
RQLLDNKGFEQDRSLPKLKKKSPKKVSALKRDLDARAKSERYRALFRLPK
DENLTDTQTAPCGLPLTRCTSWDRCLFPPTTFASPARKRHCVASSSHCVT
IVEKADSSNVLPSPVSISTKNRMTFLFANLKDRDFLVQRISDFLQQTTSK
IHLERELTGSLNSSDDEVYSQHGSLLSSSPQHSLGSESERTFNLNDSSVP
TATQALMTMYRRRSPEEFNPKLAKEFLKEQAWKNHFTEFGQGVCMYRTEK
TKELVLKGIPENMRGELWLLFSGAINEMATHPGYYEDLVEKSMGKYNLAT
EEIERDLHRSLPEHPAFQNEMGIAALRRVLTAYAFRNPNIGYCQAMNIVT
SVLLLYAKEEEAFWLLVALCERMLPDYYNTRVVGALVDQGVFEELAREYV
PQLYDCMQDLGVISTISLSWFLTLFLSVMPFESAVVVVDCFFYDGIKVIF
QLALSVLHANIHQLLGCKDDGEAMTVLGRYLDSVTNKDSTLPPIPHLHSL
LTDNGEPHPEVDIFKLVRSSYEKFGSIRADVIEQMRFKQRLRVIQTIEDT
TKRNVVRTIVTETAFSIDELEELYVLFKAEHLTSCYWGGSSNPTERHDPS
LPYLEQYRIDVEQFKGLFNLLFPWANGAHSDPLAVRFFRLLDHNGDTLIN
FREFINGLGVLCHGDLTEKLKLLYKMHVIPEITHEQEEPDSAFEATQYFF
EDITPETSIGHDSKCRSERDDGFVRVTFKTEKVKKLNTPEYRHYLKLWNQ
ETKPKRENTKDLPKLNQSQFIEFCKTLYSMFSEDVAEQELYHATATVTSL
LLEMGEVGKLFSSSGRRDHNMEDKPESSMCRRDVADPKTTQEAVSDSVFQ
DQSDAFVPAGLENKPNPCEEGKGDDERSEQLPPMQDIKLEDSSPKDTGTS
SAMLISDDETKDDTSMSSYSVLSAGSHELDEKLQCEDIADDTVLVRSDSG
SDGERGNRHGGGPHDRGLPHSTSIDKDWAITFEQFLASVLTEQALVHYFE
KPVDVAARITNAKNVRKVGRSLSTSDYEISLSG
>DnaJ (Hsp40) homolog subfamily B member 13 (amino acid sequence): 315 residues
MGSDYYETLEINRNATYADIKQSYRRLALKFHPSCNKESGSGERFGQLGE
AYEVLSDPRKKATYDKFGDEGLKGGIPPEFGNSGAWSSKYVYHGNPEKTF
KQFFGGDNPFADFYTNDAPLQFGGLEPGVVKTQDSHIERDLHLSLDDLFH
GCTKKIKISRRVMNEDGYTSSIKDKILTIDVKPGWKEGTRIIFPKEGDQG
PNSIPADIVFIVRQKSHPLFVRQHNDLIYKAQISLEMALTGFSVDVETLD
GRLLSIPINDIVHPAYKKVVTGEGMPLSQDPSQRGNLIITFDIQFPEKLS
AERKQLIKQALSFKY
>uncoupling protein 2 (mitochondrial proton carrier) (amino acid sequence): 312 residues
MVGFGPADVPPSAAVKFVGAGTAACIADLLTFPLDTAKVRLQIQGETRAS
AATGKASAVKYRGVFGTITTMVRTEGPRSLYSGLVAGLQRQMSFASVRIG
LYDTVKQFYNKGSDHAGIGSRLLAGCTTGAMAVALAQPTDVVKVRFQAQA
RSLGHARRYCGTIDAYKTIAKEEGIRGLWKGTAPNIARNAIVNCTELVTY
DFIKDTLLRSTPLTDNLPCHFVSAFGAGLCTTVIASPVDVVKTRYMNAAL
GQYSSVLNCAAAMMTKEGPLAFYKGFMPSFLRLGSWNVVMFVTYEQLKRA
MMAANHNRTAIL
>uncoupling protein 3 (mitochondrial proton carrier) (amino acid sequence): 307 residues
MVAMKTKDMVPSAAVKFFGAGTAACIADLITFPLDTAKVRLQIQGEAQKV
EGALKYRGVFGTITTMVRTEGPRSLYNGLVAGLQRQMSFASVRIGLYDSM
KQFYTRGTENAGIVTRLMAGCTTGAMAVAFAQPTDVVKVRFQAQVRLADG
GRRYNSTLEAYKTIARDEGVRGLWRGCMPNITRNAIVNCSELVTYDIIKE
LILKYDLMTDNLPCHFTAAFGAGFCTTVVASPVDVVKTRFMNSGSGQYSS
AINCALTMLRQEGPTSFYKGFMPSFLRLGSWNIVMFVTYEQIKRGMTRAQ
QYWESPF
>protein phosphatase methylesterase 1 (amino acid sequence): 388 residues
MEKQLHLNLLASRPPMAGGFQSGSKMKMGPGRKKDFSPLPWSHYFETMED
VEVENENGKDISLTAASVCQEKARIYCSGSHGPVLLLLHGGGHSALSWAV
FTAVICSRINCRVVAMDLRAHGDTKVKNPDDLSADTMAKDIGKVVEVLYG
DNPPPIMIIGHSMGGAIAVHTATANHVPSLLGLCVIDVVEGTAMDALNSM
QNFLRSRPKTFKSLENAIEWSVKSGQIRNIESARVSMGGQVKKCEESTSS
PGVSKSIGEGIIEEEEDEEGEEESNKKRMKEDDQEIKKESIFTWRVELSK
TEKYWDGWFRGLSALFLTCSVPKLLLLAGVDRLDKDLTIGQMQGKFQMQV
LPQCGHAVHEDAPEKVADALATFMVRHKFTEFKEGFLW
>C2 calcium-dependent domain containing 3 (amino acid sequence): 2165 residues
MKSRKQRSKAGGGKKKVPSDVSPSTGLPPLVEGQLRCFLRVTISRVLWTV
HKPPSATFVRLRWWGESSNGTHFFPRDGSQTSQKAIKTTARFAIRCGPKQ
FTSYLTDMGSMVLEILIKPDHLPIARAQVAGISRLSLSHPISGFYTLVSP
TSEKLGELQVSLNLEALTEAYDSSSSGPITDISIEGPHVNQLPVPSQPRP
LSVGSGIESAGSSSGNTPRGKDHLYFQNAQKDKGIKESLENQMPRTNKSP
NSQTAVNPSSQEPCDQTNNDILSVILERGNKLRNAMVVSALKCDMDSAPT
LKDTPLPLPKDNILPPSKPFPSPSGMFLQNILHADSALKHSDDVALISDC
GLDCPADMDNRAVDLLLGRCLCAHLLINLNTSPLPLWDGEDSFHESLSGH
SSVCGDSELNDPQYDQSLLENLFYKTPMSDIKPNDTEVQGRETLSSCNKE
PKQLTQSGPKISGGPNSAPQRSANAGDILPGLSAEQLTLLSLIRLARVTV
DSLTYVFPMASTSSRHDRRKGGDGEVTRAVASKVTGGAVKFHHHSMFPVH
LTTATVKQWWGTDLIFKIYSRKSDQKKPVPIGEAVHPLRFLLQSKQLSQS
VVLPVRSVEGNRETQEIGPLKVSLDLAADSKDFSSEKSKSKLALRDTSPS
QTAHSPRRETSSRSQHVDVGREELPAGSFEDSRLNVWSPQRPSKKSSPHP
SLHTSPHISRLQVEEEPEVLLHTLLMVPDGKNFSCGPMQAPNVYLNCKLF
WCDETARSVISWGQANPSFNFVQVTPVALTTKLLERMKNNMMVIEVWQKK
GSSGQDRLLGLVKLPLHQFYMSFRDPNITHLLLQAQYPVLGVDCYMPVID
VFSGSCKGNLRVVLAMGRSEQIVALQRTRDEEYDSLSHLVRPVHLLDHQP
RSQANAIATREETMREHLFVIRVEKVNGLTPLQSTVWGEADCYVQYSFPC
QEGDPAVKVDQNLIESSKAILDCEPESFRTTTTLCVPDPMFGHTETHVLL
APDGVPVQRLLLSSLSSQGLRGGGGVQFEVWCRYYYPNVRDQLVAKGMLP
LSKLCAMVTMQRQNPDEAQMFSLPLIPRTDSPIGYQPQPSGLLDVCIRYK
HRPVRPEGQNSKGVASRVVTLVVQVHRASGLQAAARVVSEQDERFSYFAG
VGVNAYVTVQLSFLPESERRSTRVAARTFCPEFDHHMEVSCDLLVQRSSG
ETCSLAEQLDEASAVFTVWNRDNRKVLTHKPKDVMLGTVKIPLADLIHKR
TGNKFISAPAHFGRGLEISVNFSHHSDRERVIKAAQGVGWEIAQNEVQDD
EEAWGDSMRKISLIFSMPRAWIPVHCLLLPGHTELQRSTYCYFRYKFYDQ
DAFCSQMKHPSVEVDGEEGQAKVTFHGSRTLELRSTQPLMWYLREERLEV
QVWVAFKKTKPEDPKTQTDWWVQHLSIFPLLQRRPSRSLLSVGAALRVHI
TLTTGFVPVEHSAGVDTLQDSDSQGELLSEEVEAADRAPSPITPKNSHRR
HNNKSSRTTPDITSVQHTELSVDESFPVTVAVDRAMHLNLKGCPLAERSE
VSPCCCVSYITANSPEPASTAVIANTDCPVWDHQHECRLSKQLLVDPQQS
LVFKVWHKGEMERVIGFASVDLSPLLCGFQSVCGWYNITDFSGQCHGQLK
VSITPLKGVQDLRGQRKTVNEEATKNSSGLFQTLPLSYHTTATYSCFPSH
ISRYSEQKITSPDHTDRLFSERSSESDRHFEHMDKVRLYHQSLQEQTAAN
SVCSSAGDINPSSSFLFSKKLSELDNIQRYFSRKLSTPTFPSMSEQDCHT
RREEPRDTETDACQLLFKSNQLVGEVNSIISGLQGHHLETIPSDPQSSST
TSPVGDKNLQTIPESTSSPRRASNSSQEDVSKMSEDHTDSEPEEEKDRRD
HKVTESEIENEEGTDGDEDGTGCRRDKEADYDEDEEEEEEEEDYDEVVVK
PRPLNEVTSLTDKTSPWTSILSDPDLVSLESLEAPDEPDLSQNEDEKRKM
LNLQTHDCGGEHGREEPDSFCSSAGDTSDREDERTLQTLDERQAEGANSP
DEGSGDCSSHTTQHATDTHDASCSLDNPDTPLQTSVPAEVPNFFLPSHQL
EASMRAIRLAPSFSKSTSDPEQSSPVYTVPHRSGPRQRRDMSPSSRKKET
ERIAKIFAAHFDDIQ
>uncoupling protein 3-like (mitochondrial proton carrier) (amino acid sequence): 311 residues
MVGGRSADLAPTAAVKVFSAGTAGCVADLVTFPWTQPKSDCRIQGESKPS
PGAQRARYKGVFGTVFTMIKTEGPRSLYSGLVAGLHRQMSFASVRIGLYD
TMKQFYNRGSENAGIGTRLLAGCTTGAMAVALAQPTDVVKVRFQAQVRLP
ESGSVKRYNGTIDAYKTIAREEGVRGLWKGCLPNITRNAIVNCSELVTYD
IIKELILKHNLMTDNMPCHFTAAFAAGFCTTIVASPVDVVKTRYMNSVPG
QYSGAINCALTMLVKEGPTAFYKGFMPSYLRLGSWNIVMFVSYEQIKRAV
VRFQQSWDSQL
>calcium/calmodulin-dependent protein kinase kinase 1 alpha (amino acid sequence): 447 residues
MNVTANRMTPPNGYRPGPPRTNSSHRGRTSDRKMSLQEKGSRIARQRTIE
TKRVSITDADDCVQLNQYKLNREIGKGSYGVVKLAYNEDSEQYYAMKVVS
KKRLMRLCGFFVSRLPPQGSNSQQDPFPKASLPLEKVYKEIAILKKLDHH
NVVKLVEVLDDPDEDGLHMAFELMTKGPVMEVPTDDPFTEDQARFYFRDV
VLGIEYLHYHKIIHRDIKPSNLLLGDDGHVKIADFGVSNEFEGTDALLSS
TAGTPAFMAPEMMTEHEQCFSGKALDVWAMGVTLYCFVYGKCPFYDEYIV
SLHNKIKNKPVEFPERPLISNELKELIERMLDKNPETRITIPEIKLHPWV
TENGSNPLPLEEEHCTAVEVTEEEVQNSVKLIPSLSTVILVKSMLRKRSF
GNPFECQRRRAERSMSAPGGLLTSREGSRDGELEDLYEDDTFTECTE
