# Supplementary material for: Genomic characterization of the European sea bass Dicentrarchus labrax reveals the presence of a novel uncoupling protein (UCP) gene family member in the teleost fish lineage
Source: BMC Evol Biol. 2012 May 11;12:62. doi: 10.1186/1471-2148-12-62 (PMC3428666; doi:10.1186/1471-2148-12-62)
Supplement: Additional file 1 — Embl files of sea bass genomic UCP loci including flanking gene annotations. These files contain the sequences of four UCP genes characterized in sea bass and their flanking genes. [file 1471-2148-12-62-S1.zip › UCP1_ANNO.embl]

ID   XXXXXXXX; SV XXX; linear; genomic DNA; STD; VRT; 37001 BP.
XX
ST * private 31-DEC-2012
XX
AC * genomic_scaffold
XX
AC   XXXXXXXX;
XX
PR   Project:39865;
XX
DE   Dicentrarchus labrax UCP1 locus.
XX
KW   HTG.
XX
OS   Dicentrarchus labrax (European seabass)
OC   Eukaryota; Metazoa; Chordata; Craniata; Vertebrata; Euteleostomi;
OC   Actinopterygii; Neopterygii; Teleostei; Euteleostei; Neoteleostei;
OC   Acanthomorpha; Acanthopterygii; Percomorpha; Perciformes;
OC   Percoidei; Moronidae; Dicentrarchus.
RN   [1]
RP   1-37001
RA   Kuhl H., Tine M., Reinhardt R.;
RT   ;
RL   Submitted (XXXXX) to the EMBL/GenBank/DDBJ databases.
XX
RN   [2]
RP   1-37001
RA   Tine M., Kuhl H., Jastroch M., Reinhardt R.;
RT   "Genomic characterization of the European sea bass Dicentrarchus labrax reveals the presence of a novel uncoupling protein (UCP) gene family member in the teleost fish lineage";
RL   Unpublished.
XX
CC   -------------- Genome Center
CC        Center: Max-Planck-Institute for Molecular Genetics
CC        Center code: MPIMG
CC   -------------- Project Information
CC        WGS sequencing of European sea bass
CC   -------------- Summary Statistics
CC        Assembly program: Celera Assembler v6.1
CC        Quality coverage: 3X Sanger, 3X 454 FLX , 20X Illumina 100bp paired ends
CC   --------------
CC
XX
XX
XX
FH   Key             Location/Qualifiers
FH
FT   source          1..37001
FT                   /organism="Dicentrarchus labrax"
FT                   /mol_type="genomic DNA"
FT                   /db_xref="taxon:13489"
FT                   /chromosome="genomic_scaffold"
FT   CDS             join(1337..1481,1573..1601,2345..2442,2564..2693,3014..3147,
FT                   4506..4574,4733..4866,4970..5127)
FT                   /codon_start=1
FT                   /product="ELMO/CED-12 domain containing 2"
FT                   /gene="ELMOD2"
FT                   /note="Predicted by SPALN"
FT                   /locus_tag="DLA_ELMOD2"
FT   CDS             complement(join(6339..6453,6539..6719,7087..7188,7291..7488,
FT                   8041..8239,8677..8679))
FT                   /codon_start=1
FT                   /product="uncoupling protein 1 (mitochondrial proton carrier)"
FT                   /gene="UCP1"
FT                   /note="Predicted by SPALN"
FT                   /locus_tag="DLA_UCP1"
FT   CDS             complement(join(12677..13477,13587..13690,14661..14729,
FT                   15838..15924,16154..16219,16421..16661,17774..17842,18140..18238,
FT                   18647..18776,18893..19178,19263..19380,19477..19691,22183..22333,
FT                   22801..22965,23056..23262,24156..24357,24883..25144,25374..25602,
FT                   26174..26292,28495..28605,35203..35323))
FT                   /codon_start=1
FT                   /product="TBC1 domain family member 9 (with GRAM domain)"
FT                   /gene="TBC1D9"
FT                   /note="Predicted by SPALN"
FT                   /locus_tag="DLA_TBC1D9"
SQ   Sequence 37001 BP; 11269 A; 7289 C; 7352 G; 11091 T; 0 other;
     GGCGAATACC ATGACAACCT GTTGTCTGAA CCATCTGTGA CTTCTTGAGA GCTTTAGGTC        60
     GTTTATTAAA ACCAGAGGCG ACCAGCTCGC AGTTTGCTGA CATTGTATGC AGTGGTCAGA       120
     CTGTTTGCTT AAAGCTCCAC TAAAGTCTCC CAATCTTTAT TGACGTAAAC TGAATGGACT       180
     CGTCCGAAGT TAGCATTAGC CTCAATGCTA GCTTACTAAT ACAGAGCTAT TGTTTTGGCT       240
     GGTCGTTTGC TTTCACGTTA ACATGACCCA CTTACTATTA TAGGTGTAAT ATGTGTTTGT       300
     ATTTTAACAG TGATGTACGA TCATTTTGTC ATACCGCAGT CTGGTTTGTT TTAAACGCAG       360
     GATATTGTCT CAACTGCTCC TAACAGTGGC CATTGTTGTG ATGATAACAC AGACAGACCA       420
     GTGTTTGTTT CAGCCATAAT GTTACTCATC ATTACATTGT GCTGAGTATC TTTAGGCAGT       480
     GGTGGGGAGC TAAATGAGTA CTTCTACTCA AGCACTGTGC TTTAATACAG TAGATGTACT       540
     TTTTATGTAC TGCTACTCCA CTGCATGTAA GAGAAAATAG ATTTTTAACT CCACTACAGG       600
     ACACTTTATA TGCAGAACAT ATGATAAGCT TGTTAATGTG ATTGATGATT ATATATGACG       660
     TTATATTAGT AATTGATTAA TCGTTTAAGT TTAGGTTATA TTTCAAGCAA ACATGCCTAA       720
     GATGTAATGG TTCTAGCCTC TCAAATGCGA GGATATGTTG CCTTTCCTCG TCTTTCATTG       780
     TGGTAAATAT GATATTTTGG GGTTTCTAGG CTGTTTGTTG GTAAAACCAG ACATCTGATG       840
     ACATCAACTT GGGCTCTAGG AGATTGTTTT TATTTTTTTT TTACTGCATT TTGAAAGACC       900
     CAAATGATTT CTCAAAATAA ATCTGCGTAT TACTCAATAA TGAAATAAGT CATTAGTTAC       960
     AGCCATAATA AATTATTTAA AGCTTGACCA ACTATCATAT TAAAATGCTA CTATAATAAA      1020
     TGCATTTTGA AATGCAACTG TAATGGAAAC ACTGTCTATG ATTATGATCG TGCCAATAAA      1080
     GCAGAATTTT GATTACTTAG TACTTTTATA CTTTTATTTC CAAATAAACT ACCAGTAGTT      1140
     TGCTGATGCA TCGCTTTCTA GGACATTTCT TGCACCCTAA AAGGAAAATC GAAGGGGTAC      1200
     AAATTAACCA TAATGCAGCA CCATCCATCA TTGATCAGTG TTAACAAAGT GGATTATCAG      1260
     ACCAATGTTC TGTTATGTGT TAGATTGCAT ATTTTTCTTT TTTTTCAGTT TCTTTTCTCT      1320
     GTCCATGTTC TAGAAAATGC TGGGGTATAT CTGGCAGTAC GTCTACACAT CCTTCCTGAG      1380
     ATACTTGCTG AAGTGGCTCC TCAGACAGGC AACAGGGAAG TGTGAGCTGC AGAGAATATG      1440
     CTCCGGATAC AAGCCTGGGG CAACAAGGAC AACAAAAGCA GGTGCATTAA ATCATCCCAA      1500
     ACCTCGTCTA CTTTTCCTGC TTACTGTACA TTTTTACAAT TATAGTAATC TGCCTCTCAT      1560
     GTCCTGTTGT AGAGTATTCT CTCCGGTCAT CAAAGAACAA GGTAAGAAAA TGTCACCATT      1620
     GTTAACTGTC AGTTTTTCAT TAGGTAATGA GTTATAGCTT TGTTTCTGAT ACTCAGCTCC      1680
     TTGGCAATTT CTAGGACCAG CTTTAGTAGT TGTTGTTTAA GATTAAGAAA AGCTTTGAAT      1740
     ATGACAATTT CTGTTTATTT TACATACTGT ATAGACACAC CAGAAACAGT TTTTTTGTTT      1800
     TCAGTGAAAC TAGTTCCTAA TCTCCATTGA GGCCCTTAAC AACACTAACA GGGTCAAACT      1860
     GCAGGATTGG ATTAATGTAA ACCCTTTTTG TAGATCTGGA CTATAATCTA AGTACAGCAG      1920
     ATATGAGATA GAAGCTGGAT TAATTGGTGG TAATGTACAC AGACAACTGT CAAGGAAACT      1980
     CCTCTTGCTT CACTACTGAC CCGTCCATTA TCAGTTATGC CGTTGTATGT GTGAACTCCA      2040
     ATAAAGACAT ATCCTGTGAG CTTAATCAGT CCTTATCTAT AAATACACTT GCCAAGCGTA      2100
     GATGAATTAG CTATATAGCT AGTTAAGCAT TTTCCGATAA ACAGTCCATT CAGTGTAGGA      2160
     ACAGAAGTGC TTGGTCATCC TTTTCATTGT GCCTGAGGTT GACTTTGAAA GGTTTTTTTT      2220
     CTTTTTTGCT GTGGTTGACA CATTATATAG GAGCCACTGT GCCAATATTC TCTGTGGAAG      2280
     CTCTCTCTAT CATTACTTTT CTGTGACTAC CTCCTCCTCT CCTGTGCTCT CTTTTCCTCT      2340
     GTAGGTTTTA AGAGGAGCTT TGGAAACCAA CAAGGATAAA TTAGAGCAAT GTGTGGATCA      2400
     AATTATGAAA GTGAAGAATG TCAAACCCCA AAAAGATCCC CAGTAAGGTT ACTTCTTATC      2460
     ATCATCATCT TCATCATGAT CATGTCATTT TGCTTGCCAC CATCAATTCT TCAAATAATA      2520
     TTAAGTGTAT TAATCATTTG TTTAACTCCC CTACCCTTTC TAGGTTCAAG GAAAGTCTAC      2580
     ACGTCTGTCT GTTACAGATC ACAGGACACA GCAGCCTGTA TACATCTGTG GAAGACATGA      2640
     GAAAGGAAGT CTTCAACTCA GACAACCAAG AACATGAGGC CATGCTGTTG AAGGTGTGTG      2700
     TTCCTGCTTT GGGATCAGTC CATTAGTAAA TCAGCTGCTT TACTTGTTTA AGCCACATGA      2760
     TTACCTTTCC ACAGAACAAA TAAGTGGATG TTTGAAGTAT GTCCGGCACA ACAAAAGCAG      2820
     TTGAAGCTAT AGAAAGAGAA ACCACATTTA GAATGTCTAA TCAAATTTGA CGGCACAATA      2880
     AAGTAGCATG ATTAAATGAT AGAAAGTATG AATCCAAAAT GTTGTGCACA AAATCACATT      2940
     TGGCATCACT GTATGTATAT CTCAGTAAAT TGGCAGTAAA AATGTGTAAC CCTGGAAGTA      3000
     TTTGTACTCT CAGCTGTGGG ACCTGCTGAT GCCAACAGTC AAGCTGGAGT CCAGGATAAC      3060
     CAAACAGTGG GGAGACATTG GATTCCAAGG AGATGACCCC AAGACTGACT TCAGAGGAAT      3120
     GGGCATGCTG GGCCTAATCA ACCTTGTGTG AGTCCCCAAT GAATAACAAT GAGACATTTA      3180
     TTAACCAGGT TATAAAGAGC TACAGATAAT GTCAGCACTG AGCATTAAGA CCATTATGAT      3240
     GTACTGTCTT TTTATCGGCT TCTCCCTTGC TGCAAAGCAG GGTCAACAAT GGTTTAAAAT      3300
     ATCAATAAAA CTAAGAAAAG CAACAAAACA TGAGGAAAGC GTGAGACATA GCACAGATAC      3360
     TAACCTTGTG TGGCAGTTGG AGTTACGAAA TAATTAAATC AAGTGAGAAA CCATCTTGCC      3420
     AGGCTACAAG CTTTGCTCTT GTGTCCGAAA CACAAGTGGT TTAGACCCGT TAGCATCCTA      3480
     TGAGGAACTA CTACTACGGA TGTGGTTTAA CGCTATGTAT GTGTGTGATG ACATGGGGGA      3540
     GAAGTGACAG CAATGGCAGC CACTAAAGAG GTTAGTGTAG ATGCTGCTAG TATCAGTTAT      3600
     ATCAGAACTG GAGAGTATTT ATTCATGGAA AGTAGAGAAA AGAACGGCAC TGAAGGCTTT      3660
     TCTCACTGGA AAAGATGTAT TGGCTCTTCT CCCGACCGGC CTCAGTAAGA GTTTGACTAC      3720
     GTTATATGGT TCATTGATCT GATTGATTCG CCTGTGACAG ACAGTGAAAG ACTGATTTTC      3780
     TTTGTTTGGA TGATTTGATC ACAATCAGTG GAACTGTACT TGCTTGGAAG AACTGCATTT      3840
     TCAAACCTTT TTGAATCTGT CTCTAAAATC TGTTCCCTGT TATTATCTGT GTGTTTATGC      3900
     CTCGTCCTCT ACCTCACGAT CTACTACTAT AGCTGAAAGA GTGACATACA GTAAAACAAA      3960
     TGAAAGCTGT GGCAGAAAGA AGTTAAGAGA CAAACGAATG ACCGTTTTAG TCAACTCATT      4020
     AGAATATATA CAACACAGAT ACATTATGTA GTCTACAAAA AATGCATTTA ATAAAACATT      4080
     AACCTTTTAA AGAGTACTCC ACCACTCCTA TAACATAGTC AGACTCAGGT TTAAAAAAAG      4140
     AGATCCAAAT CAATGCGGCA GAGCCAGAGA TATTGTTATT GTCATTGTCA CTTGACCGCC      4200
     AGAGGATCAG TTAGAGATTT GCGTGTGTTT CGTTGCGGCT AATTTAGTCT CGAGCCACTA      4260
     CCCTCAAGCA TAGATGAGGA AAGGTCTGGT AAGCTCACTC CTTTTCTAAC ACACCCCCTT      4320
     TTCAATTTCT ATCTTCAGTC CCAACTGACT CAATGACATC ACTTGAGGCG ATTTACCAGA      4380
     CTCTCAGTTG TACCCCTTAA AACCTGTAAA CAGACTCATC TTTAGAAATC AGTAAATATA      4440
     AGCAAAGTAT AAAACAGTTT TACAGTAAAT GATAATTACA CGTAAATGTT TTTGCTCTGT      4500
     TACAGTTTTT TCAGTGAGAA CTACACGGAG GAGGCTCGTC AGGTGTTGTC CCATGCAAAC      4560
     CATCCTAAAC TAGGGTAAGA GACATTCATG TACAGTATTA GTATCACAAT ATTTTCCATC      4620
     AGTATTGTTA AACCTTCCTA AAATCAATGC ATTATTGCAC AATGCTAGAC CTGCCAGAAA      4680
     TGGAATTGCT GCAGTTCATT GGGTTCATCA TTTTGTGTTC CTCATATTGT AGGTATTCAT      4740
     ATGCTATAGT TGGGATCAAC CTGACAGAAA TGGCCTACAG CCTGCTGAAG AGTGGTGCTT      4800
     TGAAACCCCA TTTCTACAAT ACAGTACTGG GCACGCCTGA GCTTTGGCAC TTTCATCAGC      4860
     TATACTGTGA GTAAAAACAA TCACATGATT TCTCTATTTT CTATTTGTAG GCTGTTTTTT      4920
     TTTTTTTTTA ATAAAGAATT CTCTAAAGCT TTTTTTCTTT ATCTTCTAGG TTATCTGGCA      4980
     TTTGAATTTG ATAAATTCTG GGTGGCAGAA GAACCAGAAA GCATCATGCA GTTCAATCAG      5040
     TACAGAGAAA AATTCCACGA TATAGTCAAG ACGCATCTAC AGGACCCCGA TGTATCCCTC      5100
     ACATTGACTG TCCGTTCTAA AAACTAACGC TATTCACAAA TCTCCTCTGA TCTCTCCCTG      5160
     GCCCCTGACC TTGTCCGATT GGGCAGAAGA AAGCGAGAAC CGTAAACGCA GAAGCTGGTC      5220
     GCTCACTCAC ATTCCTCAAA AATTCAAACC GATAAATCCT CTTATATTTG GTTTTGTGAT      5280
     TCATTAGTCA TGCTCTGTTG ATCTTGTCTA AGTGGTAGTT AAGGGTTTTT AAAATAGAGC      5340
     ACAAATCTAA CACCCTATAC CTCAAAAATG ACCATTCCGG CGTGTAATTA AGCTTCGTAA      5400
     AAAAAGGGCA AATGAGAGCA GCTGCGGAGG ATTGTAGCGA GAAGAGGTGT GTCTGTTGTA      5460
     AGAGTTAAAG CACTTTGAGC AAAAGACAGT TAATTAAAAT TAAAAATGGC GATTAACTAC      5520
     CATATTTGTA GCTTTCTTGT TTGTATTTAT GTAAACGAGA CTTATGTCTT CTCACAGTTG      5580
     TCCCGCTCAG GAATTTCATT TGACCATAGC TAAAACCTAA TGTAAGGAAT AACTAGTTCA      5640
     CGTTCTGATG TGTCCCCCTC GATGTCATCT GTATTCTGTA ATATAGGTGA TGTGGAAATC      5700
     AAAATGGTTG TTTGCCTCCA TTTTCATAAA TTTGTATTTC TGAAGAGTGA TAATGCATTT      5760
     TTATTACCTG TTGTTATTTT TATGCCGTGA TTTGCTTTCA AGGAAGGTAT GTAATGATTA      5820
     ACAGATCTTA CTCAAAGTTA ATAAATACAC GTTTTGACGT TTTGAAATGT GTTTTGTGTG      5880
     GTGGAAGTGA TAGCACGAGT TAATAAGCAA GCACAGGGTC TTTAAAACAA GTCAAATATA      5940
     TTTAAAGGTT CACATACATA CTGTTGTACA TTTTATTATT ATTTCTCACA TACAGATGTA      6000
     CTAGTCTGCC TAAGAATGTG GCAGATATAG ATTAACAGGT CTTAAAGAGC AAACCCAACT      6060
     TCCCAAAGGA GGTTGTCACA ACAAAGTGTT TGCACCATTC ACTCCCATTA ATTTAGAATG      6120
     GGTTCATTAT GAAAAATTAT AAATATAAAG ATGCATTTCT TTTACACATC AGTTCAACAT      6180
     AAAGTCAAAT ACAAAGTAGA TTCCTTTTTC AACAAAGGAT TTTCTTCTTT GTCACCACAA      6240
     GACAAAAGAG AATAAAACTA AAATGTGATA TGATGTTCAT TAGGTTTCTT CAGCGATGCT      6300
     CCGGCGCAGG GCTGGTAGTT CAAGTTTTCC AGTCAAACTC AATTTGTGGC CTCCATCTTC      6360
     TTCTTTGTGA CCATCATCGC TCTCTTGATT TGTTCGAACG AGACAAACAT CACAACGTTC      6420
     CATGATCCCA ACCTCAGAAA TGAGGGCACA AATCTACAAG AAACAAAGAA AAGAGGTTTA      6480
     AACAGATTTA CCACATGACC TCAAGAGTGC GTGCTGGGGT CAGAGGGGAA GAGCTCACCC      6540
     TTTGTAGAAA GCCGTTGGCC CCTCTTTAGT CAACATGGTC CAGGCGCAGT TAATGGCACT      6600
     CTTGTACTGG CCTGGTGGTG AGTTCATGTA TCTAGTTTTC ACCACATCTA CCGGGGAAGC      6660
     GATGACCGTG GTAACGAAGC CGGCGCCAAA CGCAGATACA AAGTGGCAAG GCAGATTGTC      6720
     TGTGTGGAGG AAGTTGGAAA CAAAACAACT TAAAACGAGT GAATGGCAGT AAACAGGAGG      6780
     GGCCTTTGCT CTGTGCTGAG CAGTATAGAA ACACATATCA GTAGATTACG TAACCCTGTG      6840
     AATAGGACAG TATAAATGAT TGAGATAAAT CATATTAACT ACTGTATTTA CAGCACTGTG      6900
     AAGGGAAAAT ACACCGTGTC CTGTACCGGC ATGTGAGCTG TTATCAGCTG CGGTGGAGTT      6960
     GAAGGGGTGG GAGGGTGTGT ACATTTCTGC CCAATCAGCT GTCTCTCTGG GATAACATTA      7020
     TGTGTGTGTG TGTGTGTGTG TGTGTTACTG TAGCTCAGGC ACACATGCAC AAGCTCCCTC      7080
     ACTCACCGGA CAGCAGGTTG TGTTTGAGGA TGGCCTCCTT GATCAGGTCA TATGTAACCA      7140
     GCTCTGTGCA GTTGACTAGT GCATTTCTTG TGATGTTGGG TAGTGTGCCT AAAGGAGCCA      7200
     GAAAAGAACG ATAAGTTCAG ATCAGTTTAA ACCATTTCAG GGTCTTATTT TCATGAGTTC      7260
     ATTAATTTAA AGCCTGCTTG CTAACGGCAC CTTTCCAGAG TCCTCGAATG CCCTCATTCT      7320
     GGAAGATGTG TTTATAGGCC TGCATTGTGC CAGTGTAGCG ACGAGCCACA CCGTCCAGGT      7380
     TCGTCTGGGC TTGGAATCGA ACCTTGACCA CATCTGTGGG TTGTGCAAAG GACACTGCCA      7440
     TGGCGCCTGT AGTACAGCCG GCCAGAATAC GTACCAGTAC ACCGGGATCT GGAGAAAGAC      7500
     AGACAGGATC AACCAATGGT GGAATATAAC TCAATTAATA CAATTAATCC AGTTACAATT      7560
     GTGAGGTACT TCTGCTTTAC TTTATATGTG TGTGTGTGTG GGTGTATATA TACATACATA      7620
     CATATATACA TATGTATACA TATATACATA CATGTGTACA TATGTATAAT TAAACCATCA      7680
     GTCAGTGTCA CTGCCCTCAG ATCTTCATAC GTCACTCTTT GTGGAAACTG AAACTATTTT      7740
     ATTGTGTTCT TTATTTTCTT AGTGTTGTAA CTGTTGAACT CTTGGAGGAG TTTTACCCTC      7800
     TTAAATCAAA GATCTAAGGA TATAGAGTGT GATATGTTGT ATGGTTTGAC TTCTGAGACA      7860
     GATTTGGCTT TTGGGCTCTA TTACAAAATG TTCTTGAGTT GATATCTTTC ATATAGGGGT      7920
     TTTGGTTCGT GACAATGGGA CATTTTATTT TGTAAAAACG TTCTGTAACC AGAGATTGTC      7980
     TGATTTTTTA GAGTTTAATG TATTTGGGAA TATGTAATTT AAAAAAAAGT AACCACTTAC      8040
     TGTCTTTGCC ACCAGTGTAG AAATTTTTGA CATTGTCATA GAGGCCAATT CTGATGGAGG      8100
     CGAAGCACAG TTGTCTCTGC AGCCCTGCTA TCAGCCCGTT GTACAGGGAC TTGGGCCCCT      8160
     CTGTTCGGAT CATGGTGCTG ATTGTCCCAA ACACCCCTTT GTAGCGGATG CCTCCCACTG      8220
     CAGTCTTCTC TCCCTGAATC TGGGGTCACA GATTGTACTC AAGGCTAAAA CTGTCTTCTC      8280
     AGAATGGAAG TAGAAAACAT TTTGACTAAA CTGTGCAGCG TGTAGCAACA GAAATGCAAA      8340
     TGAGTGCAAT TGATTTATGG ACAATGAAAT GGACAAAGTT GAAAGTCAAG CTGCTCAGTC      8400
     AATAGCTGCC AACATCACAT TGTTTTCCAA ATTAGTATCT GAACATCACA ATATAACATC      8460
     AGCAGTAAAT GTGAAGTAAA CCTTGTTATA TGATACTGGA TACGAATGAA CAAAGATTTT      8520
     CTTCTTTCTT TGTCAGCATT ACTGAACAGA TACCTGTAGT CTGACTTTGG CTGTGTCCAG      8580
     AGGAAATGTG ACAATGTCAG CTATACAGGC TGCCGCCCCA GCACTCGCCA TCTTCACCCC      8640
     CAGAGGAGGG GGAACATCTG AGGGTTTAAG TCCCACCATG TCTTCTGATA CTGGTGTTAA      8700
     AAGTATGCAC AAACACACAG AGACACACAC ACACAGGCAC AATCAGATCA CATCAGCAGG      8760
     ATTCTGCTGT AGGAAACCAG CATATAAACA TTAAACCGTG ATACTTATCA TTCATCTTTT      8820
     AAACTGAAAG GTTAGTGAGT GATACATTTT ATGAGCCAAC AATCAAAGTG TGGCTTGATG      8880
     ATATAAAACA TACTCACATT GTGCGTCTAG AATTTAAAGC TTCCTTTTGA TCCTTAGTTG      8940
     TCTGTCACCG GGAAGGATTT GATTGGCCAG ATTATAATCC ATAAAGGGTC CCACTCCACA      9000
     GAAAGGAAGG ATGCATCTTC TGCTCTGTAT TTATATGTCA TCTGGCTGGC TTTTTTTACG      9060
     ACATCCACAG AGAGGCGTTA CTGTGTACTC CTGTACGCAA GGGTCTAATC AAAGTCCACC      9120
     GACTGTCAGA AAGTCAATGT TCAATTTACC CCACAGTGCA GACACATTTC AGAAAAACAA      9180
     CTCTTTTAGT TTCCCATTCT GGCATTGTAA CTTTTCATCC TGGTTATTTC TTGCCTTAAA      9240
     TATATAATTT ATCTAAAATC TATAATCAAC ACTGTTCTTG TTCAGTACAG TAAGCAGAGT      9300
     TTGGAAATAC TGGCAGATTT TCCCTCTGTC CTGTGTATGT CACTGACTAA TTATTTACTT      9360
     TCTTAGATCA GTGGTTCCCA ACCTAGGAGT CCAGACTCCC ACTAGAGGTC GCCAAAGCTT      9420
     CATAGGGGGT CGCAAGGCCT TCTTGTTTTT ATAGGTATAG AATATATTAC ATTTCATTAA      9480
     TTTCTGTGAA GAAAACTAAA TTAAATAGAT ATTTTAAAGT TAAAAAAAGT TTATATTTTG      9540
     ATAATAATCT CACAGGATAA GAGCAAAGTG AAGACCTGAA CACAAGTTAA TCAAACACTG      9600
     CCTTGTCCTG CATCAAAAAA AGTACAAAGT TAAAACAACC AAATAGTGAA TAGAACAATG      9660
     AGGAAATAAT GAATTTGTCA AAAAAAAGAA GCCAATTAAG TATTTATGAT TGTTAAAATT      9720
     TAAGAGTACA TAATACAGAG AGAATTGTAT AAAATATTCC TAATAATAAT CTCAAATGCA      9780
     ATATACACAA AATATAATGC AATCACAAAA ACTTCCTGCA GTTACTGTGC TCACTGTTTG      9840
     GGTTAATTGT ACAGTTTATC AGTTGTTCTG TACTGTTGTT GAATATAATA TGAAATATCC      9900
     ATAAAATATG TCACTTAGAC AGTGGTCTTC AGTTTACTCA GATTTGTACC ACTGCATTAA      9960
     AATAATATAA TAATAAAACA TTTTCAGATG AGTTCATTGG AGGCTTGTCT TTGCTCTCAG     10020
     CCAATGACAG AACAGGTCAA CACAACAGAG AAAGTGTTAG TAGCTGATTG GCAGGAGTCA     10080
     AACCTCACAC CAGGTTGCCC ATCCACTCTC GTAGTAGCCT TACTGAATCA CACAGTATTT     10140
     CATCTCATTC TCATTTGTTT GTTATAAAAC GTATTACATC CTGCTGCTCA TATAGGATTT     10200
     CTTTAATAAC ACATCCCTTT CACATTTCTA TGAAAGAGGA CACCGGCTTT AAAAAAAAAA     10260
     GCTTTGGGGA GAGTAGTGAC GTGAAGTGGT GACTGAAGTT CACTAGCAGA TAAGAACTTT     10320
     GCATCACACC GCGTTCGACC TCTCAGCAGT TTGGCAGCAG TGACGGTGCC TGTTTCGTAA     10380
     TACCTTGCCC TAAATTCAAC CTATGTAGCT TCTCAAACAG AATTGGAATT ATGGGAAAAT     10440
     CTGTTTTTTT GGGAAAAAGT AAAAGGGAAG AATGTGTGAC CTTTTCCCCC AACGCTCAGT     10500
     TGCCGGTTTA ATTGGTAAAA CTAAAACTAG TCTTATACCA CAGTCCTGCA ATAACTCCTA     10560
     CATGTAAGGT TATAATCAGT GTTTGTTGAG ACTGCTTGGA GAGGTGTTGA TTCAACTTCA     10620
     TGGTCATTTT GGAGGCTGTA GTTTGTTGCT TGTTGAGTTG TATTGTGTTG TACTGTACTG     10680
     TGAGGTATTT CTAAAATGCT ATTTACTGTA TATCAATGAG GATAAACTAA ATATTATAAA     10740
     TACCTCTCAA GCAATACAGT TCAACAACAC CACAAAGTAA AGTCGTGGAA TTCAAATCAG     10800
     TTTTAACAAA TCTGAACATA TAATAGTCAT GAAAGCAGGG CTGCATTAGT TTAAGTTATA     10860
     TGTACCTAAT AAACTTGAGT GTATAATGCT AATTTAAAAA CACCATAATA AATAACATTG     10920
     AAGAAACAGG ATCTAAAACA AACAAAAGGC CCTCAAGGCA GGGAAATAAG AATCTTCCTA     10980
     TTCATTTAGT TAGATATGAA ACCTCAGGAT TGCTTTAAGA TGAGGATTTT ATAATTTCTG     11040
     GAAAGCAAAG AGTGAGACCA ACCTGTGGAC ACCAGAACAG ATATAAGCAA TATTTCATCA     11100
     CCCTGCTCGT ACAAACATAA TTTCTGATAG ATTCATAATT CATAATTTAT AGCTTTATCA     11160
     TGTGTCGGAG AGGGCACATT AGGCTTACTG TGATTGGTTG ACCTGAGCTA CAACCCCAGT     11220
     GTGTTTAGAG GAAGCGTAAG AGAAGCCCTG TAACCAACTG AGGTTTAATA AAGAAGGTCT     11280
     TCAAAGTGCT TGTTGCTGCG TTCTCTCTCA AAAGGCTCTC AATGAAATGT CCCGATATTT     11340
     TGAGAAAGTG CAATGTTCCG AGCATAAATC GTCAAGATTT GTATATTTCA ACTTGTTCAA     11400
     AAAGAACGAA TGTTAATAAC ATGTTTGCGT CTGTGGAATC ATATTTGACT TTGCTAAAAT     11460
     CTTGAGGAAA TTAATGATTG GTAGCATAAA TTATCTTCCA CCAGATGGCA GTAACACTCA     11520
     GTATCCTCCT CGGTCTGAGG AAGTCAATGG AAGAGGCTTG AGGCATTATA CTGTGCAGCA     11580
     TTGAGTCAAT CATACTGTAA TTTTAATTAG ATGGAGTGAC ACACAATGCA TCATAATCCA     11640
     GAGTAATAAC ACCTGGACGT TTAAAATAAA AAATATTCAC ATAAAAACAG CAAAGTAAAA     11700
     ATGTTCAGAG CAAAAAGGTT AAAACATGTT TTTTAAAAAA AGGCAAACAG TTTAGTTTGG     11760
     AGTACAGACA ATAGGTACGC AAATGTCAAG CAAATACATA TTAGTGGATC ACATTATGTT     11820
     GTAAACAAAG AAAGTGCAGG CTCTTCATTC AACAGCTTTT TTTTTTTTAG TGTAATCATC     11880
     ACTTCTTAGC ACACATACCT TCCTTTGAAC TCCTTAACCC TTTGTGGTTG TGATTGTTTT     11940
     TGTACAAGTT GTTTGCAATT ATCAATAAAA CTGAAGAAGA CACACTGGAG TGATTATTGG     12000
     CAACAATTTT GGGGAGTGAA TGTCCAGGAA GCTATAGATA TGTGTGTGAA AAAGAACAGT     12060
     TTCTGCCATA GTGACACATT GTGTTAGCTG AAGAGAGTTT ACACAATAAT AAATGAAAAT     12120
     TCACTTCATC ATTGAATTTT TACAGCTTTG TTTTCTAGTT CCCCGTATTG TAATTTGACA     12180
     ACAAACTAAA AATATTTAGT GATTAACAGC AAATGGAATC ATAAAGTAAG GGAGCAACAG     12240
     TTTGAGCAGA TATAATGTTA GGTGACCGTA CGTAGACTAT CAATATCCCA GTTTAGAACT     12300
     GTACCGTGTC TGTGGACATT TACATCTACA TAGCCTAAGA AGTACTAGAG ATTACGATAT     12360
     TAACACCTAT GCATAATGTC TTATAAAGTA CAGCTACTAC ATGTTCACAC TGATTTCATC     12420
     TGAGCAAACC TTAATATTAA TGTCCTGTTC CTTCTTAGCT GGACAGAACC TAGTGATTGT     12480
     TATAATAAAA GTCTTTCACA TCTGGTAAAA TACATTGCTA ACAGCAGTTT TTGGTCACAT     12540
     TCATTCAACT ATCATACACA TACAATTCAC ATTTACCTTC ATTATCCTCT AAAACTCACT     12600
     TATACCAATG ACTGATAGTC ATGTTTCCCT TTCAAAACAG CAAAAGTCTT TGTGTGAAAT     12660
     CTCCCTTAAA AAGGCCTCAG CCAGATAGCG AGATCTCATA GTCACTTGTC GAGAGGGAGC     12720
     GCCCAACTTT ACGCACATTC TTGGCGTTAG TTATACGAGC TGCCACGTCC ACTGGCTTCT     12780
     CAAAATAATG CACCAGGGCC TGCTCGGTGA GCACAGAGGC CAGGAACTGC TCAAATGTGA     12840
     TGGCCCAGTC TTTATCAATG CTGGTGCTGT GAGGCAGCCC TCTGTCGTGG GGTCCGCCGC     12900
     CATGGCGGTT ACCTCTTTCA CCGTCGGAGC CGCTGTCGCT GCGCACCAGC ACTGTGTCGT     12960
     CTGCAATGTC CTCGCACTGC AGCTTTTCAT CCAGCTCGTG GGAGCCTGCG CTGAGCACCG     13020
     AGTAAGATGA CATTGAGGTG TCATCTTTGG TTTCATCATC TGAGATAAGC ATGGCGGATG     13080
     ACGTGCCTGT GTCTTTGGGA GACGAGTCCT CCAGCTTGAT GTCTTGCATA GGTGGCAGCT     13140
     GCTCGCTCCT TTCGTCGTCC CCTTTCCCCT CCTCACAGGG GTTTGGCTTG TTCTCCAGAC     13200
     CTGCAGGGAC AAAGGCGTCA CTCTGGTCCT GGAACACACT GTCAGACACG GCCTCCTGGG     13260
     TGGTTTTGGG ATCTGCGACA TCTCTCCTAC ACATGCTGGA CTCTGGTTTA TCCTCCATGT     13320
     TGTGGTCCCT TCTGCCAGAG GAGGAGAAGA GCTTCCCCAC TTCTCCCATT TCCAGCAACA     13380
     GACTGGTGAC TGTCGCTGTG GCATGATACA GCTCCTGTTC TGCAACATCC TCACTGAACA     13440
     TGCTGTAGAG GGTCTTGCAA AACTCGATAA ACTGGCTCTG GAGGGAAAAA AAAAACACGA     13500
     CAGGTTAGGC ATACTCACTA CTGTAACAAC TGAGTTTCCC ATACACATAT TGTATATAAA     13560
     GACCGATACA GAGGGCGAAG TCTTACCTGA TTCAGCTTGG GGAGATCTTT TGTGTTTTCT     13620
     CGCTTAGGTT TTGTCTCCTG GTTCCACAGT TTGAGGTAAT GGCGATATTC AGGAGTGTTC     13680
     AGCTTCTTCA CTGTAAGATT TACAAATGAA TGCGTTATTG ATATTATTTA TTCACAAACT     13740
     CACATTTTGG ATTTAGACAG GGTCCAAAAG CAACATCAGG GGCAGGGATA AATAAATAAT     13800
     AGCCTAGACA ACTATTGCAA CAATTGAACA AGTAGATTTC AACAACCTGA AATTGCCCTG     13860
     CGATATGGCA ACGAAGTGCC AATAAAATGA AATATGCCAA CTGAGACCCA TCACTCAAAG     13920
     GTAGAGCACA TTTCCACACT TTTGGTATCA TATGAAAGTA AGTCTCATTA TTTTATGCAC     13980
     TAATGCCCTA TCCTATGTAG TGCTCCACTC GTGGGAGGAT GCATGAGTCA TAAATCCAAT     14040
     AGAAAGGAGG CAGTCAATCC AGAGAGAAAT AATACTTGTT ACATTGAAAA ATGCTTTTTT     14100
     TATGATTAAA GTAATTGTTG TTAATAATTT ATTAGCGACC CCCCACAGAC GAATGATTTA     14160
     TGTGGGAGCT CAGCTTTAGT TTTAGATGCA ACTGCTGTCT GCCAGTTTCT GTACTGTGAT     14220
     TAAAGACTGA ACACATTTTT TTACCCTATT TCTCAGGTAA ATACAAAACT TGAATTGGTG     14280
     TCAGTGTTTT GATAAATGAG TACAGCTTGT TGTTGTTGTT GTTGTTGTTG TTGTTGGTGT     14340
     TGGTCTGTGT GTGTGTGTGT GTGTGTATTT CACATGTTGT TTCAGACATC CAGAAGGAAA     14400
     TAAGATTTTT TTTGATATTC TGTGGCAATG GTTTTACATC AGTCATGTTG AGTATATGAA     14460
     AGTCACACCC ATATAATACA GTTTTGTGTG AAGACAATTT TCTTGGCTGC TCCTCAAGAC     14520
     TAGCTAATTT CACACTTGAA TGGTTTGCCA TTTAAATGAA ATTAAACATC TTGCTGCTCG     14580
     TGTCAGGCAA ATGGGGACAA TATAGCATAG TATAATACAT ATTTTATGTT CCTTCTGCAA     14640
     TAACTGACTA CACTGCTTAC CTTTTTCAGT CTTAAATGTA ACTCTGACGA ATCCATCATC     14700
     TCTCTCACTT CTGCACTTTG AGTCATGACC TGAGGAGAGA GGAGCGTGAC GAACATCAAC     14760
     ATTTGTTCAA TTAAAAACGT CAGGATATCC AATTGCAAGA GCTAGAATGA ACATTTAGCG     14820
     CTTTTAGTTG CATCCTCTAT TCTCTGTTTT GAAAACAAGC ACATTACATC AAACATTTAC     14880
     TGTATTTTGT TGCTTCCAAA CTACATACTG CAGGCCACAT AATACAAGTG ACACTACATC     14940
     ACAAGTTTAA TTTTCCAAAC AACAGCTTTC AGATCAGCAA AGCTGTTTGA GGCAGTTTCT     15000
     CTCTCTTCTG CATATTCAAC ACATGATACT CCTGCAGGCT TGTGCCGTAC ATGCATAATT     15060
     TAACTTGTGT ATCAAAGTTT TGTTTGTGCT TTCAGGCTGC ACACGATGTC TACGGTTTCA     15120
     AGGTTAATGC AACCACACTC TCCACTGCAA ATCACATGCC CATAATCACA AAAACATATA     15180
     TCACAGATAA CAATCTATCA ATCAAATGCT TTATATTGAA AACAGCAACA GTGCTGTACA     15240
     ATACATCACC AGGAGAACAG AAACATACAG AAACATATAA TGTGTCACCT CATATTGTGA     15300
     ATATTTGCTG AGAGCTAATG AAAGCTGTCT ATTTCAAATG AGGCACAATG AATTAACTCA     15360
     ACAATTGTCT ACAAACAATC TGCACATCAA AGCACAACAG CTTTATTAAC TAATTTTATA     15420
     CTCCTGAGAA TTACATAAAT AATAATAATA AAATTTGACT TGCTTTTTGA ATTGTTTCTG     15480
     ATGAGTACAG TATTGTATCT TTACTATACA ATGGGAGAAA TTGGGTTCAG AGTTGTTATA     15540
     TTCAAACAAG TACCACTAAT ACTGTTTCAT CTTTAATCTC CTAGACATTA TTTATTTTAT     15600
     CTTGAGGGTT ATATTGTGGG TAAATGTGGG AACATACATA CCTACATACA TACCTACATA     15660
     CATACATACA TACATACATA CATCCATCCA TCCATCCATC CATCCATCCA TCCATCCATC     15720
     CATACAATGT TAATGATGAT ATATGGTTAT ATTATATCAT CTTGCTGCAC ATGCATAGTG     15780
     TGTGTATGGA ATGCAATACA AATGTGATCA CAAAAAACGT CAGTCTCAGG TCCTTACCGA     15840
     TGGATGTTTC TGGAGTGATG TCTTCAAAGA AGTACTGAGT GGCCTCGAAG GCAGAGTCTG     15900
     GCTCTTCCTG CTCATGGGTG ATTTCTAATA AAAGTCAAAG TTAAGTATTC ATTAAGCTGA     15960
     AGACACTGAG TAGTTGTAGT AATGTCATGT AGTAAAAAAA CAAACACATG ACACATTAAT     16020
     CCTGAGAAAA TTATTTGTCA AGTGTAAGAC AAAGTGTTCA AAGCGTAACA TTTTCCATTG     16080
     AAATTAAACA TTTTTCTGAA GTTCCCTAAA GACGACTTTC CAAGATGAAT GAACTGCATC     16140
     GATGCACACT CACCAGGTAT GACATGCATC TTGTAGAGGA GCTTCAGCTT CTCAGTAAGG     16200
     TCCCCGTGAC ACAAAACACC TGAAACACAA CAACCAGCTT TAGAAATCAG ACACATCGTA     16260
     GCTGCTTCCA AATGTAATAC ATCATCTTAA ATACAATACT GCATTAAATT ACAATCACAA     16320
     CAGAGTACAA CATCAATTTG TCAACTGAAC AGCTGCGTTA CAAACCATTA CTCCCAAGGA     16380
     ATATTTACAA GGACACACCC ACAACCCATA CTGTGCTTAC CCAGGCCATT TATGAACTCC     16440
     CGAAAATTGA TGAGGGTATC CCCGTTATGG TCAAGGAGAC GGAAGAAGCG CACAGCCAGG     16500
     GGGTCTGAGT GGGCCCCGTT GGCCCAGGGG AACAGCAGAT TGAACAGGCC TTTGAACTGC     16560
     TCCACGTCGA TGCGGTACTG CTCCAGGTAG GGCAGGCTGG GGTCATGACG CTCTGTGGGG     16620
     TTGCTGCTGC CGCCCCAGTA ACAGCTGGTC AGGTGCTCCG CCTGAAGATG CGAAGAGAGA     16680
     AGTGAAAACT GTAAAACACC ATATGAAAAT CAAAACAATT TAAATACAAA GTAGAATTAC     16740
     TAAGTATGCC ACCGCCAACA AGCCATATTG CAGTTTTTTG GGCTTAATGG AAGTTATCAG     16800
     TATATTGATG GTACAAATGT ATGATATCAG TGATATACAT TTTTAAATGA TAAATAAAAG     16860
     GATTATGATA AATGTACTGG CTAAACAGGT ACACAGATAC TTGATTACTA TGTAAAGATG     16920
     GATTCTTGTA GTATAGTTAG ACAAAATGTT GTGCTTTTGT TTTCTCTGGG CATTTTAGAT     16980
     GCGACTCCAA TAATTTGCAG TCACATTATT CTGATGACAA TCTGCCCTTC TGTTCCAGAG     17040
     TTATGGCGCT GAATAATGGC CAAAATAGCC AGGGCATTTA GATGTCTCAG TGAAGTTGAC     17100
     CTTTGAGCTT TTGGGTAAAA CATGTCATCA CTTCATCGTT GTGTCCCTTC AAAGATCTGT     17160
     GTGAAATTTT GTCAGAATTA CCGCATCAAT TCTTGAGTTA TGACCAAAAA TGTTTGTCAA     17220
     GGTCACTTTG AGTCAAAAGT TTTACAGATT CATTGTCCCA CCAATTGTGA AATATGGTCA     17280
     TCTATTCTTA AAATATGTCC AAAATGTGTT TTGTGATGTC ACAATGACCT CAACCTTTGA     17340
     CCTCCAACTT CTAATGAGTT CATCCTTGAA TCCAAGTGGA CATTTGTGCC AAATTGAAAG     17400
     AGATTCCCTC GAGGTGTTCC TGAGATATTG AGTTTTACTA ATAAACAATA ACCATTAGTG     17460
     TAGTCTCATT CTGTCATGTT TGTGAAATAC ACAAAATGCT TTGACAGCAT GTTTGGAAAA     17520
     CAATTTCACT CTTGAATAAT CTGAATCATT AAGAAGACCG CGCCATTAAA GTGGCACATT     17580
     AATCTTCACC TTGTGTTTAT ACAGGCCTGT GCCCCAAGAA TATGTTGGAC TAGAGGAAAA     17640
     CAGCTAGAGC ACTAATATTA AGGCTCCTAG GCTATTATTT ATTTTCTCTG TAGAGAACAA     17700
     AAGACTTTTT GATTTCCTGT CTGTAGTGCT CTTGCAGCAG AACAGTTAGT GGGAACTGTA     17760
     AGCTGTAACT CACCTTGAAG AGCACATAGA GCTCCTCCAG CTCATCAATA CTGAAGGCCG     17820
     TCTCTGTTAC AATTGTCCTG ACCTGAAAGA TAAATATAAT CACATTAGGT AAAAATAGAA     17880
     CATAGATAAT AATATAAAGT GTGAAGAGAG AGCAGATAAT CTAACAATGA CCAGAATGTA     17940
     GTTCAGTTTC AAAGCTCAAA CCTGCAGAAG TAAGAGACTT TTTTTTACCA TTATATATTT     18000
     AGAGTTGGTT TGTTATCAGA TCACTGTTCT TCTGTCTTCA CAACAGGGTT GAGCAAGAAC     18060
     ATTAGCAGTA AATAGTCTTA AAAATCACAA ACTTTTGCCT AATTCTAGTA TCTATAAGAG     18120
     TAAGTCAGTG GGTTCTCACC ACGTTGCGTT TAGTTGTATC TTCAATGGTT TGGATGACCC     18180
     TCAGTCTCTG TTTGAACCGC ATCTGTTCAA TCACATCTGC ACGGATTGAA CCAAATTTCT     18240
     GGCACAAAAA GGAAACCCAG AGAGAAATAC AGGTGAACCT GGCTGTGGTA TTACTGTTAT     18300
     CCAGATGTGG AAAAAGTGCA CACATTCTTT ACTCAAGTAG AAGTACAGAT ACTAAAAGAC     18360
     TAAAAAGACT AAAAGTAGAA ATACTGATTA AATTTCTTTA CTCAAGTAAA AGTGAAAAGT     18420
     ACTCAAATAA ATAAAAGTAT ATTATTACCA TCAAGTCAGC CGAAAACAAT TACATTTAAA     18480
     ATTCAAAACA CTGAAAGCTG TAACCTTACA GTTCCTTGAG AAAGGAAATG GATGACAAAC     18540
     GGGGACAAAC AGACAAACTT GAGCACTCAC ATACTCAAAC TTGTACTTTT CCCAACATGG     18600
     AGGACGACAC AGGCTCACAG AGACACATTA TCATCAGGTT AAATACCTCG TAGGAGCTGC     18660
     GGACCAGTTT GAAGATGTCG ACCTCTGGAT GTGGTTCTCC ATTGTCGGTC AGTAAGGAGT     18720
     GCAGGTGGGG GATGGGAGGG AGGGTGCTGT CCTTATTGGT CACACTGTCC AAGTATCTAC     18780
     AATATGCAAA TGTCAAAAAT ATATAGATAA ATGGTTTTTG GCGTAGAGTA ATATTTGTGT     18840
     CCTGACAGTG AATGACACAC CCATAATATC CAGAATCTAG ATATTTCCTA ACCTGCCTAA     18900
     TACGGTCATG GCCTCGCCAT CGTCCTTGCA CCCAAGCAGC TGGTGGATGT TGGCATGCAG     18960
     CACGGAGAGC GCCAGCTGAA AGATGACCTT GATGCCATCG TAGAAGAAGC AGTCCACCAC     19020
     CACCACCGCA CTCTCAAACG GCATGACAGA CAGGAAGAGG GTGAGGAACC AGGAGAGCGA     19080
     GATGGTGGAG ATGACCCCAA GGTCCTGCAT GCAGTCGTAC AGCTGAGGAA CGTACTCGCG     19140
     AGCGAGCTCC TCGAAGACAC CCTGATCAAC TAGGGCTCCT GGGGAAGAGC GGGGGATGTT     19200
     AAACAAATAG AAAACTGTCA AATCAAACAC CCTAAAACAC AGAGGGAGGC GCACATACTG     19260
     ACCTACGACC CTGGTGTTGT AGTAGTCAGG CAGCATCCTC TCACAGAGCG CCACAAGCAG     19320
     CCAAAAAGCC TCCTCTTCTT TGGCATAGAG CAGCAACACA GACGTCACAA TATTCATAGC     19380
     CTGTGGTGTC GAGGGAGAGA ATAAAAAGTC AAGTATTGTC AAGGGCTGCA AGGTTTCTGT     19440
     CAGCTCAACT CAAAATCAAA ACAACAGCGT GTTTACCTGA CAGTATCCGA TGTTGGGGTT     19500
     TCTGAATGCG TAGGCTGTGA GGACCCTGCG GAGGGCAGCG ATGCCCATCT CATTCTGAAA     19560
     GGCCGGGTGC TCAGGGAGAG AGCGGTGCAG GTCCCTCTCT ATCTCCTCTG TTGCCAGGTT     19620
     GTATTTGCCC ATCGACTTCT CCACCAGGTC TTCGTAGTAT CCGGGGTGGG TGGCCATCTC     19680
     GTTGATCGCC CCTATGAAAA AACACACGGG ATTTAAAAAG GTTTAAACTG GTAGAGGTAC     19740
     GGTAATAGTC TTTGTGATGG GGTTGATAAC TTGCAAAATG TCATTAAATA TTTAAATGCT     19800
     ATAAAGATAA TTTTAACTTT ATTGACCTTA TGCAGGGGAG ATTTTATTGT CACAGCAGCA     19860
     GAAGTACATG AAGAGATACA TAGATAAGTA ACTTTATGGA CATGGAAATA CCAAAATAAT     19920
     AAAAAGGTAC TAAATAAATA TAATAAATAC ATATACTATA TTTCAGGTCA ATATCCATGA     19980
     TGGCATCTAG GTATAGTGGT ATGTGGTACC GTGGCTTCTG TATCTTGTAG GTTTATTAAG     20040
     AGTAGCAATT TGTGCAATCA GTCAACTTGG GAGAATATAT GGTCAATATT TTTATTAAAT     20100
     TTGAATTTTT CTGGAAGTTT GAAAGTTTCC TTCTTTATGT TGAACCATTA GTCTTAAGTT     20160
     TTCATTTGCA CAAGTTACAA AACAATAAAA TATAATTAAT GGATAAAGAA AAGATTGTGC     20220
     TGGTGAGATA AAAAGAAAAA ATAACTTAAT TTAGGAAGAC ATCTCACCAA AAACAAAGGA     20280
     AACAAAAGGA TAATATTGTT TTCCAGATTT CTTCCACTGG TTGTCATAAC TCTACACTAT     20340
     TCCTGGTAGT CATATGGTAT ACTACATAAG CCATCATAAA CACAAAAACC TGAACTGATT     20400
     TTATCTGAGT TCCAGTTTCA CATATACACA AGTTTCATTA AGTATTTCAG TTACTCATCA     20460
     ATGTGCACAT CACACTCTTA TGGCCTGCAC ATATAGAAGA CTCCACTAGC ATCCACAAAA     20520
     AGATGCCCTA CAATCCTTAT TGTCACATTA AGGTTGTCTT TGGTATCTCT GTATTAACAC     20580
     AAAGTATGAT TTAAAGAAAC CAAGAACCAA GAAGATTGCA AATGTTAAGT AGTAAACGTA     20640
     CACAGTAGTA AATACGCTGT AACACAAATG GCACTTGCAC TTGGTATTTA CATGCCTTAG     20700
     AGGTTAACTT TATCTGAATA ACTCTGCAGA GTAAACCCAC ATACGTAAAT CTGTTTATAT     20760
     CAGTCCAGGT TCAAGGTTTT AATCAGCACA GTTATCCAGA TTCCTCAGTA AGTGCTTATT     20820
     AAGCTCGCCA AACTGGTTTT GATACCGTTT GATCTAAAAA CAGATACCAA TTATGAATGT     20880
     TTGAAAAAAG CGTAGTAAAT ATTTTTTTTT TAGATTAGTG AAAGGAAAAC TCATTGGGTA     20940
     AGATGCAGGT GAGTGTGACT GAGATAAACA CAATGCAGCT ACGGCAACAA CCAAGTGAGC     21000
     CATAAGTGGG TCACTGGGGA GAGAGGGAGG AACTGTTTGT AACCCAGCTC CGCTCAGGTG     21060
     AGGATGAGTA CAAGCTGCGG CTGGGGCATA ACACATGACT CTACCTGTAA ACAGGAAAGT     21120
     CTGGAGCTTG TTGCATACCT GACAAGGCAG CAAGTTGTTA AAGAATGACA GTCACAAGAT     21180
     ATAGGTCCTC CTCTCTTTTT AAGTCTCCGA ACCACATTTC CTCCAGATAT TAAAGATAAC     21240
     TTCTGTCATG TCAGCATGAT TATTACTTAA CCTTCTTTAA GTGACCAGAC TGCTTTTCTC     21300
     TGTGTATTTA CAGTAGTGGC ATTATTGTGC CCATGAAAAC AACAATTGTA AAGTACATAT     21360
     TCTTTGTGCA TATACGTGCT GTATTTTCAT ATTTAAGTAT TCAGTGCAGT AAAGAACATA     21420
     CAGTATAATT CCAAATATAC TGCTGTTGCG GTACGGTATA TGTTTTCCAC CCAGAGAATA     21480
     AGCGTTTTCT TGGACGCTCC TCCAAGTTGC CAACCCAGTA GTTCTTAACC TGGGGGTCAG     21540
     GACCACCTGA GCGCTGTCCC TAAAAATATC TGAGGGGTCC CCCCAAATGA CTTTTTCCAG     21600
     ATTTTTCTCA AATTGTTCAC TGTTCCTTGT GAAATACTGC CTTTTACGTT ACATCTTCCG     21660
     GGGTGTAAAA TCATTCAAAC GAAAAAATTG GAGAAGAAAA ACAATTTTTC AGTTTACTGG     21720
     CTGAATAGTA AAAAAGAAGT ACTGAAAAAG TACAGGTTCT GAAATACACT ATATTTAATG     21780
     TTTTATGTAT ATCCTCTGAA GAACATACCA GCTGTTTCTG TGCAAAGCCA ACTGAAACTT     21840
     CGAATAAGGT CGAGTCTTGT CTGTTTTGTC ATATAACGCT ATGTCTTTTA TGTTGTTTTC     21900
     TGCGTTTTTG TTATGTTACT AAATAAGTTA GTATTTGTAG TAACTAAGTA TTTGTACTTC     21960
     CTTACTTCCC ACCTCTGGCA GCACTACAGA AAAAAAACAT TGTGTATTTG TCAGTAGGGT     22020
     GCCTGTGGGT AAATGACAAC TGCTTCAAAT ATTCAGCATG TGTTGTTATG ATCAAGTGTG     22080
     AGCACGTAGT ATGCAGGGTG TGGTCTCACT AGGTAAACTA CTTTATGCTC AGAGTGTCTT     22140
     AAAGCCGTGT TTACTTCAGG CCTTTTATGA ACATTTCCTC ACCAGAGAAG AGCAGCCACA     22200
     GCTCTCCTCT CATGTTCTCA GGAATTCCCT TTAGGACCAG CTCCTTCGTC TTCTCAGTCC     22260
     GGTACATACA CACTCCCTGG CCAAACTCCG TAAAGTGGTT CTTCCATGCC TGCTCCTTCA     22320
     GGAACTCCTT CGCCTGAGCA GGGAGGGAAA ACAATTTCAT GAGATGCAGT AGCTCAACTA     22380
     CTACTTACTG CAACCCTGCT GTAACCATTT CACACCAGCA GCTTTGGACT AAAATATGTT     22440
     TTTTTACTAA ATGTATTTCT TGCACACTCA CTAAAGCCTG AATACTGTAA TATTTTATAA     22500
     TGCAGGATCA CTGTTGCATT GAATTGAGGT TAACAAACAG GTGTAGCTTT ATTTGCACAC     22560
     AGTCTTGTGG GAAAAATTAT CTTGCTAGGC TGCAGTTAGC AGCAATCCTC CATGCAGCTT     22620
     AATCTCAATG CAGTGAAAGG GTGCGAAAAT GTCAATTGTT AAAAGGCAAG CAAAAAAGAA     22680
     GCCTTTAACA GAAGCAGAAC AAATTAGAGT ATTATTAGAT AAGGTGTTAC TACGTGCCCT     22740
     TCAATGCGTA ACGAGATTGA ATGCTTTTAA TTGTACCTGA CAAAAGTGCA TTTAACCCAC     22800
     CAGTTTGGGA TTGAACTCTT CAGGTGAGCG GCGGCGGTAC ATGGTCATGA GGGCTTGGGT     22860
     GGCTGTGGGC ACGCTGCTGT CGTTCAGGTT GAACGTACGC TCGCTTTCTG AGCCCAGACT     22920
     GTGCTGTGGG CTGCTGGACA GCAGAGATCC ATGCTGGGAG TAAACCTGGA GGGGACACAT     22980
     TATATCATTA TTCACATTAT TTTCTAGTTT TTGTATTTAA GACACAACTT CAGGATGGGC     23040
     TAAAAGATTT TTCACCTCGT CGTCTGAGCT GTTCAGGCTG CCAGTAAGTT CCCTCTCTAG     23100
     GTGGATCTTA GAGGTGGTCT GCTGCAGGAA GTCTGAAATC CTCTGGACCA GGAAGTCTCG     23160
     GTCCTTCAGG TTAGCAAACA GAAAAGTCAT GCGATTCTTG GTACTGATGG AGACCGGGCT     23220
     GGGGAGCACA TTGGAGCTGT CTGCCTTCTC CACGATGGTC ACCTGGAAGA ACGGTGGGGA     23280
     ATGTTCACAA TCTCAGTTAA CAAAAAAAAT AAAAGCAATA AATGACAAAC AGCCACATCC     23340
     ATGACAAGTG TCAGAAATAG AAAAGCTCAT TTGTTCCTTT ATTTGAATGT TTGAGCTTCA     23400
     CTATGCAGAA TGTCCAGAGT TTGACAGTAG AAGGATGTTT TCACATCACA TATGCCAATA     23460
     ATGGCAGACT AAAGGACCAA ATATTGCCAG TTAGGTCAGC TTAATCGAAG AAAACATCCA     23520
     ACTTATTCCA AACTGCTTGA AAACTGCTCT GAAACACACT TATTTCTCTA TGTATGCATA     23580
     TATAAATAAA AGCCATAACC TTTGTACATT AACATTTAAG TATATTATTT TGTTTGACCC     23640
     ATTGAGATTA TTTTTGGAAG TTGTGTAACA GACACTGGTG CAGTGACTTC CTGTTTACAT     23700
     AATTGATTGC TTTTGATTGG ACGTCACTTT GGATGTTTCC TAGCAACCGA TTGAAATATT     23760
     AATAGAGTCT CTACTAGCTA AAACATCCCA TATGTTTTAG GACTCAGTAA CCAACTTGAT     23820
     GAAAACTAGC TAGTATTTGG TAAGAACTTA GTAAGGACTT TGTAATGGAT TTACGAATAG     23880
     CAGATGAATC CCAATCCAGA GCTGTCTGTA AACAAAATGG ATGACTGTGA TTTAGCATGA     23940
     CAGATGTATT TTGTACACTG TGTGCGTGTG TGTCTTTCTA GAGCAGATCG GTAGACAACA     24000
     TTATCATACA CATTGACACG TCTTAGAGGT TTCTTTCAGC TACTGCTGGT GACTGCTGTT     24060
     TTGACTGCAG TGCTGAAAAG AAAACTTTAT TTCTTCCGCT TACTGTAGCG GTTCATATAC     24120
     AAACAGACAC ATTTAGCCAG GACAACTCAC CTCACGCAGT GGGATGATGA GGCTACACAG     24180
     TGTCTCTTCC TTGCTGGTGA AGCAAATGTA GTTGGTGGAA ACAAACATCT GTCCCAGGAT     24240
     GTGCATCTTG TTAAAGGGAG TCCACAGGGT GCAGTCTGTG TGTCCGTCAA GTTTTCATCT     24300
     TTGGGCAGAC GGAAAAGTGC CCGGTAACGC TCACTCTTAG CTCTTGCATC CAAATCCCTG     24360
     AAGTATGGAA AATGCAGTCA TATCAGATGA GATGTTATTT GTAGATATAT AATAGAACAG     24420
     CTTGGTTTGA GGCTGAAATA GTCACTGTGA TTGATGCATG AACATAATTA GTATGGCTCA     24480
     TAAGGCAAAA AAAACACCTT ACAACTCATT ATATCTTGAA GTGTTAGCAA CCAACATACA     24540
     CCAACCCCAG ACAGACACAT ATCATAATGC GCTGCTGTGA AACCAAATCA TGCTTACTTG     24600
     CTTTCTTGAC ACCATTCTTA AGGGTTTGCA GAGACCTATT AGAGTTAAAA CCACAACACC     24660
     CTTCTATTTT CTAACATGTG TTGTTCTTTT GCTGCTTTTA AAATCTGAAC TTGCAATGCC     24720
     ATTTTAGACT TTCATCTTCT GTCATTAAGT GTCTAGATAA CTCATTACTC TACCGCACAT     24780
     TAACACATTA ATGATCAGTT GACTGCATGC CATAATCATG CTTAAACAGC ATTTATTATT     24840
     AATGAGTACA AGGGTTCCAA CTCGCATCAG TTTTTCCTTT ACCTCTTGAG TGCCGACACC     24900
     TTCTTAGGTG ACTTTTTCTT GAGCTTGGGC AGAGAGCGGT CCTGCTCGAA GCCTTTGTTG     24960
     TCCAGGAGCT GACGCATGGC GATGTTGGCC AGCTGTTCCG CCAGCTTAAA GGTCTCGTTG     25020
     ATGTTGAGGA AGACGGAGAA GACGTGCTCA TTGATGCGGG TGCTCACCTT GATCACGTCG     25080
     GGCAGCAGTA GGGTGGCGCT CTTCTCCAGC TGGGTGATAT CTGCCCAACG CACCACCAGT     25140
     TTGGCTGACA ATTACAGAAA GGCATTAAGA TAGACATATT AGTGTATATC GTCAAGACAA     25200
     ACCAATGGAC CAAAGTAGCT CTCAAGATAT CAGGATATCA CCTTGAGATG CATGTAAGAA     25260
     TACTACAATG ATGAAAAGTT TGATGTATGG TTTAGATCTT GGGTACAGAA AGGTGTAACA     25320
     ACTGACTGCA CTATAAACTG TGATAATAGT GTAATATATA GTCTATATCC AACCTTCTTT     25380
     TCCTAGTAAG TACGAGTAGA AGCAGAGGTG GTTGATGCTG AGGTAGAGCC ATCCCTGTCG     25440
     CGGCACCTTG CCCTTCCAGT AGCTGCAGGA GTAATAGTTG ACCAACTTCT CCTCCTCCGG     25500
     CATCCCAAAC AACTTACGAA ACTTGGCGCT AGCCTCCTTG AACTTGTCGG TGTCATCGTC     25560
     CTCTTTGACA TCATGGTTCT TGTTGTACTC TGCGATGATC CCCTGAGGCA AGATGGAAAG     25620
     AGACGGAATG AAGTAATGAG CTGGGACATT AAAAAGTGGG ACCTTGAAGT GAGAAGCAGC     25680
     AGTAGTCTTT GTGATTGATG TTTTAGAGTA AAACCCAAAT TCCACATTGT AATATGCATC     25740
     AAGCACAGCC TCCTACAGGC ATCATCTTGC CAGGAATAAA TGAGCAGGAT TAGATGAGAA     25800
     TTGTTTAAGG TGTGATTTTA CATTACCCTC TTAAATGTAT GTGGAACAGT TATTAATCCT     25860
     AATCCTCTGA CGCCCACTTC TGGGGTCGTC CACAAGTGCT CAAAGATTCA AACTGCAGTT     25920
     GTGGCCTTCT TTAAACTGCA TACTTAATAA CAGGTTCTCT TTAAATTGAA AAAGACGGCA     25980
     CCACAATCTC ATAAACGCTG ACTGGAAGAT GTTTTTTCAC ACGTTAAACT CAAACCAGAA     26040
     AGCTTGTTCT AAGATCTGGC AGGGGCCCAA TTAACAAGTA CAGTGTCACC ATGTATACTC     26100
     TTTCCCTCTC TTTTCTGAAT AAGTATGTAT AATCTGTACA AAACATCTAC AAATGTAAAC     26160
     TTTGATTAGT TACCTGGACC TTTCCTTTGA CAAAAGTGGT AATGTCATTC TCATTCTCAA     26220
     AGATGGAGAG AGTCTGCAGC AGGTTATGTT CCAGCCACTC CCAGTGCTCT GTGATCTCTT     26280
     TACGGGAGGT TCCTGCAAAG GAGCGAGGAG GGAAAGTTAG AGCACTCAGC CACTGAGCTC     26340
     ACAGAAGGAG CATGAAGGTG TAATGTTTCA GAAATAACTG GCATTGTAGT AATTATCTAG     26400
     TACAGAGTCA CATGTGAATT TATGGTAAAA TTATTCATTC TTGTAAGAGA TATTGGGGTA     26460
     TTTTGTATTC TTAACGGTGA GTTGGGAGAT CCTCTTTCAC TGGATGGCTA ATGATGTAAA     26520
     AAACATCAGT TGAAGTCAAA TTTCAAGCGC AAAGAGTAAA GTAAATGCAT ATCGTCCATA     26580
     TTCTGTTCAA ACAGCAACAC TACCATTTTG TTAGAGGAAT CAGTGATCAG TGAGGTTAAA     26640
     GCAGATTTCT TTTGGCTGCA GGAGAAATTG ATGTCAGTAA TGGCTGCCAC TGTGGACCAT     26700
     TATCCCTCAA CACTGCTGCA AACAGCCCTT CAGTAAGTGC ACATTCACTG AATTAGCCTC     26760
     GTCTGGCAGA CTGCTCCACT CTCCTGCTAT CTCTGGGCTG AGGAATTAAG GATTGGGAGG     26820
     GGTGTAGAGC GAGGGGGAGT GGGGATCAAC TGCAATGTCC CAGCCAGGCT AGTATTTTGT     26880
     GGGCCTTCAT TTCAGATAGG GAACACAAAT AGAACTCATT TCATATACAC ATTTTGTAGG     26940
     GAACTCCTGA ATTAAACACA TGGTTAAACA TAAACTATCA CATTCATCTT TGCCAGTGTC     27000
     TCAATAGTGT CCCATCTCTG TTCCAGATCC AGATTAATTT ACATTTACCC AAAATTAGCA     27060
     TTTTATTGCC CATAACTCCC ACATGTATAT GAACATAAAG TATTTAAAAA ATGGTAGCGT     27120
     ACAGAACACG TGCCAAAACA TACATGTATG CATACAGCTG TACACTGTTG TCTGTGTATA     27180
     AATGAGTAGG TGTTCAACAC ATCAACATTG TAATATGGAA TTTGAGGCGC TCTAAAACCA     27240
     AAGCATAGGA CGAACCTGGC TCCTAAAAAG GATTTCTGGC TCATTTTATG TCTTTACAGT     27300
     GTTCCAGATT CTTCTCTCCT TCAGCTTTAA AAAGGTCCAG TCTGTGTGAT TTAGTTGCAT     27360
     CTAGCGGTGT TGTTGCTTAT TGCAACTCCC TTGCTTCACC CTCCCCTTCC AAGTTCAAAG     27420
     GACAAGTTCT GGGCTACTGT ATAAATATGG CGGCCTCCTT GGAAGGTGAC CCGCGCTGTC     27480
     TGTAGATAAA AATGTACTCA TTCTAAGGTA ACAAACACAC AGCAAGTCCT ATATATTAAG     27540
     GTGATTATAA ACTAATGAAA ACATACCTAT GAATATTAGA TTTCATTTCT GCCAATAGCT     27600
     CCTCCTAAAT GTTACACATT GGACCATTAA GAAGTACTCC TACCAACATT GTCGAAATTT     27660
     AGTACATTTT CAAGCTAAAA TGACAAAAGT TCACTGGTTC AAGCTTCTCA AATGTGATTA     27720
     TCTGCTTGGT TTCTTTGTCT TTTCTAATAG TAAACTGAAT GCCTTGTGGT TTTGGACTGT     27780
     TGGTTGGGGA AAACATGCAG TTTGAGTATG TCAACTTTTG CTACAGGAAA TTTCTGTGTT     27840
     TCCACTATTT TTACATTTGT AGATTAAATC GATTAATTTA CTAATCGGGA AAATAATGAG     27900
     CAAATTAACT GATAATGAAA ATAATTGTTG CAACCTTGGT TTCGTGTTGG AAGTTTCAAA     27960
     GCTTTTCCTG ACACACAGCT GGGAGCATTT TATATTCAAT GACACACTAA AAATGAAAAA     28020
     GAAAGACAGC TGCATCTAAT CAATCTGGAG TGTGTGGATG CTAATTAGCA TGATTTACTT     28080
     CCACAGACGG TCTACAAAGC ACACTGCATA CATAGAATAT GCAAATTACA TTAATGTGAA     28140
     CACGAGCCGA TTATATGAAA TCCGCACGTA TTTGAGTATT GATTCCTGCA CATGTTCCTG     28200
     TAATCCTGCC CTTTGAAACC ACTGGGGCAT GATGTAATGC TTGGCATTCA GTATCTAAAA     28260
     GGCATCATGT GTTGTGTGCC GGCTACGGGA GGGATGTACA GGGGGATAAA AATACAGAGG     28320
     GCTCTCTACC GGAATAGCCC ATACCTGTAT AACTCAAATG TGTCGATAAA AGCACCTTAA     28380
     GTGGTGTGAA TCAAAAAACT GAATTCTCAA AGTGGTCTTG AGGTAAGTGG CTTCATTTTT     28440
     CCAGACACAT GTATCTCCTC ACAGTTTTTG ACCCAAGTGT TAATGTGCAC ATACCATGAG     28500
     CAATGGTCCA GTAAACTAAA GAGTCAGGAG TCTGGTACAG GATCCTGTAG GGGGCCATCC     28560
     GAGCACTGGA ATCCAAGACG ACATCCAGGG TCCCAACCAG CAAACCTGTA AGGTTAACAG     28620
     TAAAGTCTGG TTATCAAAGC CTGAGAAGCA AATACTTCAG GTTTCCAATC ACAAAGGATA     28680
     ACTAAAAAAC TCTTTGTGCT GGTCCAGAAA CAATAATAAC TTTACATTTA ACTTATCTCA     28740
     TGATGCAGAT AACCCATAAA TTTGTTCTGC TGTGAAATAA AAGTACAACA GCCATAAATA     28800
     ACCATGTGAG ACGGCTAACA CATTAAGTGC ATTGATACTT TCAGACCATT TTGTTATGCT     28860
     TAAGCAAAGG GGAAACCCGT GAGGTCTTGT GGTTTAAGAT TTGAGTGTAT GAAAACATCC     28920
     TGTGGCTTGA CATTAAATTA ATTTGTTTAC TTGTTAGACT TGTTAGATTA GTGAGATATA     28980
     TATATATATA TATATATGAC TGTGGGTTAG ATAATTATGA TTAAGTGATA ACTAAATGTG     29040
     ATTTTGTTAA TTGAACCCAG GGGATAAATG AAGGCAGATA ACCACCAGTG TAAAACTAAT     29100
     TGACAGGCTG ATCGACAAGG TGATAAAAGA CAGTGATAGA TAAAGAGAAA GTCACCTGAG     29160
     AAAAGGATGA ATGGGCTAAA GTGTTGAATT AAATGGAGAG GAACGATGCA CCTAAAGGTC     29220
     TGACATATGC CAGTGTTTCT GCTGTTGTTT TGTAAATTAC TGTTGCTGCT GATTCTCGTG     29280
     CACATGCATG TCATGTGGGC GAACATTCCT GCAAGTGGTT TCACATTAAT CCACTGATCA     29340
     GCAGGTGACA ATAACATGCA AAGAAACGTA GAAAGCAAAG GCAAGAAAGA GGAAGACACA     29400
     CCCATAGCAA GAAAACATGA GGCATGTCCC AAACCCAAAC TACAAGCCAA TTCTAAGAGG     29460
     GTTTTAGTGT TTTTACTGTG GCGAAAACCA GAAAATGAAG TATACTCAAC CCAGAAAACT     29520
     TATCAGTCAG ATAAGAGCCC TTTATTATTA TAGTGACTTA CTAATATTTA TATTTACTGC     29580
     TGTCTTATTA TGAGATGACT CATAGCCTTT GACCCTTTAC TACTGACTTT ATTTATGACA     29640
     TGACTTTGTT AATGACTCAC CAGCCACAGA GATTCTCACA ACTTGGAGAC CCCAAAACCT     29700
     TTTAATAATC ACTTGTAACT AGATATGTAA TGATACAACT CACAATACTG GGTTCATGGT     29760
     ACAATTTTCT CGCAATTGTT TTTAACTAAA CGAGACTGAA GACAAATTAT GACGGAAAAA     29820
     GATTCCTTCA CAAAATGTAT TTTCTCCTAC ACAAGCCTGC AGTCAGCCAT GTTGCCATTT     29880
     TGGCACCATT TTCCAAAGAA TTAGTGGAGT TGTTTGTGAC TTAATATTCT CCTTGGTTTG     29940
     GAGAAGGTAT AGATTCAACT GCAATGAGAG ACAGGTTATT TTTGTTCAGC AGCTCATCAG     30000
     GGCAAACACA GTATGAGTCA CACACAGAGA GAGAATGAGG GGGAGGAGAG GGGGGGGGGA     30060
     GAGAGAGAGA GAGGAGACAA GTGAGGGAAG CTGAAATGTT TTCTTATTTT GAGAGGAAAA     30120
     CATGTCTGAA GAAAAGACAG ACATAATAAA AGAAGTGAAT CTGTGTGCTT TAGACTCGCT     30180
     GACCCCTTTT ATAAAGACCT CAGACTACAG TTAGGTCCTC TAATTGCCTG CCTTCTACTG     30240
     CATTCTCCTC ATTTCCTCGG CATATCTTTC ATTTTCCTAT TTACATTCCT ACTCTCACCA     30300
     TTTTGTCCAA ATGAACTCAA TAAATAGCTG GCAGACCATC TCTAAACCTG GCATACAGTT     30360
     AGATAGTGAT TGCTGTGTCT AAAGTTATTG ACTCCTGTCA TGTGTCAGAC CCCTGTCAGG     30420
     AACATACACA AGATATTCAC CACTTAACCC TATCCACAGG GCTGAAGAAG TCAATAACAC     30480
     AGACACATGG CTGCAGTTGA GTAGAGTAAT CACACTGAAA CTAATGAGAG AATGCAGCCT     30540
     GACACTTTGG TTTTGTCCCT TTATAAGAAA CAAAACACCT CTTGTCAAGT GTGAAGACAA     30600
     CTTCCTCAAA AGAAAAATCA CATGGTTAAA AGTCAGAACT GAAAAGTTCA ACAGTTGCTC     30660
     AAACGCTGAC CTCAGAGAAG GCTTTTAAGG TGCTAGTTCT TCCTTTCAAA ATAGTAAGAA     30720
     AGATACTGAA GTGACACAGA AAATGCAGTG AATTTGGACT TTAGTTGCAC TGCATGTAAC     30780
     GAAAGGTTCA ACCTACCAAC TGAGGTTTAA CGCAGGAAAC AGAGGGGTTA CGCACAAGAA     30840
     AGGAGACAAT TTTAGGTGCA ACACCACTCA ATATTCACCC AGTCCCACCT CCAGTAAGAC     30900
     TGAGATGAGA GAAAACCCAA AACATGGGTT GCTTGTTATG ATGTACTACC GGTAACCCCA     30960
     AGCATCACAT GCCTGCAGCA ATAACCCATC AAACCATGTG TCCACGTGAC TGCTTGTTCC     31020
     AACTCACACC TCTGCCTTTA CGGAGATACA TTTCCTTCCA CACGCTGAAA GAGAGGGTGC     31080
     ACAACCTACA AGAAGGAACA CTACACACAG CTGTAATGGC ACATGTTCCG TTTATTATTT     31140
     CTGGGGGTTA GGAAAACACT CTTGAGAACA GAACAAGCTA TAAAATCATG TGGTGCTTTG     31200
     TGCCTCTCTT CTCAGAAACA AAAGCTCCCT ATTGTTACAA AGCAAAACAA ATCACCTTCT     31260
     CTGAAACATT AATGTTTTTC ACTCTGTGGA AGAACAAGAA ACCGAACAAA CATCACGAGG     31320
     GTAAAAACTA CTTGTTTTCT TGTGTTTATA TCCTCTTTCT GCCAAAAAAA CCAAATAGCC     31380
     TGAGGGGGAT GGTTGCTGTG CACACAAAGG ACTACAATCT CCCTCAGACT CAAAATCAAT     31440
     ACTGTTTCAG ATTACAGAAA CCTGAGACAA GCCTTGATCA TCAGCCACAT GTGCAGGTTT     31500
     CCTTGCTTCC ACATATGCAA TCAAAAGTAT TTTTTAGCTT CTCCATTGTT TCTCAACATC     31560
     TGCTGACATT AAGGACAAGT CATAAAGTTC AAGGTAACTA GGTGGCCTAC AAAGGAGAGA     31620
     ATCAGTATCT GTCTGGCATG ACGCACTCCC AGCCAAACGT ACAGTAATTA TCAGCTGGAT     31680
     TGTAAAACAT GGTGTTGTTG TATGACTCAA ACTTTGGTGT AATTTTATGC TATCAGCACA     31740
     ATTGTGTCAG CTTGAGTAGC AACAGACACG ACGGCCTGAA TCTGACTTAA TCTACAGTCT     31800
     GATTAAAGCA GGTTTTGTTC TGTTCTTATT CCCTTTACTT CCTCTCCGAA GATATATATG     31860
     TGCACACATA GACAACAAAA GACACTTGGA TGCAAGACTT TTTTTCAAAC GTCCTTCTGC     31920
     ACTGTCCTAC AAAATACTGT ACATGCAAAC TCGATTATTA GACAAGAGTA AGACAATAAG     31980
     TGACTGTTTT AACCTGGAAG CTTATCAGTC ATGCAAATTA TATTACACGA AAAACTGAGC     32040
     AGGTATCCTA AACTGCACAC GTGCTTGCAG CTTTATTAAA AGTGCCACAT TTAGGAGGAT     32100
     CTACTGGCAG AAATGGAAAA TAATATTGAT AGGCAAGTTT TCATTAGTGC ATAATAGTCT     32160
     GAAAATAAGA GACCAAACAC TGGCTCTAGA TAGGGCCGTT CACTTATTTT GCATGTTTCA     32220
     TGGCCACTGT TGTTTCTCCC TCGCGCTTGG AAAGGGAGGA TGAAGCAAGT GAAATCTGCA     32280
     ACTACAGCGC TAAATACCAA TAAATCCTAC ACAGTGGACC TTTAAGTCAA ATAGCTTTTT     32340
     ATGCATCTTT TAAACATGCC CTGTGGGGTT TTCTTGTCTC TATCCTGGAA AAGTGTTGAA     32400
     TTAATTTCTT TCCTCGTAAA ACATTTGCAA AGATGATTCT TCTTAAAAGC TTGAAACCTG     32460
     TGTTGTTTAC ATGGACGTTT GCTTGATTGC CCTCTTCTTC TTCTTCATCA CTGCCTTTGC     32520
     TCCATAGTGC TACTACTGGT TCAAAACTTG ACAGCGAGGG TTTAAATCAC ATAATGATAA     32580
     ATATATTATT ATTCTCTGAA TGCATAATAA TCTTAACTGG TACGTACACC AATGAGAACA     32640
     CTTACATTTA AAATCTCTAT CATCCTACAA GCTTCTGAGT CTTAAAAGGA AAACTACAAT     32700
     AGAGTACGCT TACTCAGCGC TCCAGAAGGA TGAATACTTT ATGAGGTTTA ATTAGATGAA     32760
     TAAGATGAAC TGGAGTTGAG GACATTTGGA GAAAGATCCT CTGTTTGACT TGTCAGACTG     32820
     GATGGACACT AAGACAGCAA TGTTCGTACC CCAAGAGAGC CCCATTAATT TCTTCTTCCT     32880
     TTCCAGAGTT AATTATTTCT CTGTTTTTCT CTGGAGGAAG TGAATGCATT CTGCAACTGC     32940
     CAATCTCTGC TCAGCTACTG TACTGATGTT TCCCAGCCTA CAAATACACA TCTGCCTTTT     33000
     CTCACCACGC TGGCCCTCTG CCAGCTCGGA CACTGGCTCT CGAGCCCCGT AAGGTTGAAT     33060
     ATGCAGATTG GTGCCTGGCT CTGTAAAATG CTCCATCCCG GTGCTGCGGA CGGTTTTCCC     33120
     CTGTCCCTGG AAGATGTGCT TGGGGACAGT GCCAGGGTCA CTGGGCGCCG AGTGCCAACT     33180
     GGCACACAGA ACAAGTCAGC AAGCTCAGCA TTTACATAAC AATGACATCA TCCCCTAGCA     33240
     CCACTTAGCA CACTTTATGT TGCTACAGTA ATAACTCACC AGAGACCGAG AAAATTAGGC     33300
     TGCAGGTCTT ATTTTGAATT ATTAATATCA AAGAGGGTAA AATCACAAAT ATTATATTCT     33360
     AAATGTGTTA CCAGTGCATT ATATTTGGAT GCATGTCAGG TCTTAAACTT AACAAAACCG     33420
     TAATCTTTAT TTTAAGCCTT TATTAGCCCA ACTATGGTTG GTAAATATGA CAATATATAG     33480
     AGATTTTAAC ATACTATTTA TCACCTGCAT GCTATCCCTT TAATATCTCT GGGTGTATTT     33540
     GGCTACCATT GCTTTATAAT AATACTGGAT TTAAACAACG CTTACATCGT TGTGATGAAG     33600
     TACCTAAATT TGTAGGGGGT CACAATACAA TTACAGGGGT GAGAAATAAT GAAAAATAAA     33660
     ATTCTGCAAC ACAACGTTCT CAGATTTGTT CTAATCTTTG TACTTTTCTT GTGAAATACG     33720
     TTAGAGTTTT ACCTCTAAAA ATCACTCTTG AACTGCTATT TACTACATAA ATAGAAGCTA     33780
     TGATGAGGAG TCATACCCCT ATAGTATATC AAGATTGGTT TTTATAAGTA AGCTTTTTAT     33840
     CCATATCAAT TACTCCAGTG CCAGAGTTAA CTGAACTTAA AGCTCAATGA GCAGTGACAG     33900
     TGACACAAAA ATGTGATGAT CAACACTGAT CAATCAATTT TAATGGCTTC ACTTTCAGAA     33960
     GCAAAAAATG CCTTGAAATA ATCCACTACC AACTACCAGA GCCCCCAACA TGTTCCAGAT     34020
     TCACTGTGTG GCATTTGGTT TGTAATAACT TAATTAATTG TAAATTTGTT TGGGAATATG     34080
     GAAATATGCA TCATCAGCTG ACATGATAAG GGCCTCGAAG TTGTTCCTGT GTCAGAATCT     34140
     AGCACAACAA TATTCCACAA TGGTAAAGAT CATGCACAAA GGGAGGAATG GGGGTTTCTG     34200
     GACCCAGCAT CTTATTATTG CAGGCGTTAT TCTGCATATG ACTGCATCAG ATAAAAGTGT     34260
     CAAAATCAGC ACCCAAACAA GTTCATATAT CAAGGTTTTC AGGGACCAAA CTATGTATAT     34320
     AATTATTTCC TTTATTCCCT CAAAGATTTC AAACAGCGTC TTATCTTATC TTATCTTCTT     34380
     AAAGAAGTGG TGCTTTTTGT GGTTGCCTGC AACCAGCTGA ATTCAGGTCA AGGAATGAAC     34440
     CAAATTTCCA AAAGATTCTG ACAGAAAACA GGACAGCAGC TTGTTAAACT GTCATTTCCA     34500
     TAAGATGTCC CTCCTCCTCC TCATCCTACT CCTCTTCCTT CTCCTGCTGC TGCTGCTGCT     34560
     TGACCCATTT TGGATGAAAT AAGCAAGAGG GAGGAGTTGG AGTGAGAGAA GGAAGAAGGG     34620
     GAATGATTCA GCATGAGCAA GCAAACAGAC CATTTCTCTG GTTGGTGGTC AAATAGATTC     34680
     ACTGTTGTTG AGCCACTGGC AGCTGCACAA GAACTGCTAT TGTTTGCATT GTTGTAATGG     34740
     CTGAGAGCTC ATTTTCTCTT ACAGACAGGA GCAGCCTAAG TCATTTTTAC CACAGAGTAT     34800
     ACCATAATAT GACCCAATTG CTGAACTATA TGGTCAGAGC AGACAGTATA TATGCTGGAC     34860
     TTTGTCCTTT GAGTGGTTTT GCTGGATGTC AGCATGCTTG ATCAAAGGTT TAGTCTCCTT     34920
     TAAAGCACGC TGACAAAGAG TGTTAATTTA TCAATTAGTA GAGGAAACAG AGACTATTGT     34980
     GCTAACTGAC ACATTCAGGT GAAAGGCCAC CTGTGGCCGC TGATTGGTCA TGTGATGCTC     35040
     CTCACATTAA CCGTCCATGT GCTTCCTGAT GTCCAACATC AACACAAACA CTCCCCCTAC     35100
     TTTACATCTC ACCTTCTCAT CATCGGTAAT CTGAGTTTGA ATAAAGTATT GACATTTTTT     35160
     TGTTGCTATG GATCCGAGGC AGTATATAAT AATAGAGCTT ACCCGCCAGT CCTCCGCCTC     35220
     CATCCCCGTG GCCCTTCCGT TTCTGGAGGA TGAAATACGG ATTTGCTCTC TCGGTGATCC     35280
     ATAATGCGCC CGCCAGTAAC ACATCTTCGG GACTGACCCA CATAATTCTC CTGGTTTTTT     35340
     TTTTAAGGAA ACATTGAACA CACAGGACTG ACGACGGCGA CCATCAAACG GGGTGTGTGA     35400
     GTGCGTCCAG CAGAGATTAT TAAATTATTA AAACAACACC GATGGAGGCC CTGATATTCT     35460
     CCTCCTCGAC CCCTTCAAAC ACCGTCTACT ATTGGACGTC CGCGCGAAAG TCAGACGCGC     35520
     ATGCAAGTGT TGCTATAATT AAACCTGCCA GGCACGGATC GGATCGGATC GGCCTGCAAT     35580
     ATGGAGGTCC CAAACACCGA ATTCCGTCTC CTCGTCCTGC AGCACCAAAC CCGCTCTGTG     35640
     TGCAGCCTTT AATATAGATG GGTTTCTTTG CGGGTTTTCG TAGAGCAGCC CTGGCTCGGG     35700
     TTGCTGCCGC ACAGCGCAGT GCCTGGATCA GTCTTTGTTG TGCATGCTCC GTGTGGGCAG     35760
     GCAGGTGTCG GTAGCCGAGG TCCGCGGTTG TTGCTCGGCG GAGATAAAAC CGCGTTGTAG     35820
     CCGATCACAA TGAACGTTAA ATAGACTGTA CGCGCTCCCC AGGATGCGGT GTCCGTCCGT     35880
     GTGTGGCAGC GTGAAGACGA CACTTCAACT GTAAAGCTGA CACTTAACGC AGCAGTCTTC     35940
     TTCTCTCCTC CTCCTCCTCC TCCTCCGTTG TAGCGCCGCC GCTGCCGCAC GTAAAATGAA     36000
     AGCGAGCGCG TCACGGGCTG GCCACCGCGC GACGTCAGCG GGCTGGAGGT GGAGGCACGT     36060
     GGAGAAAATA ATGAATGAAT TCAAAAACAC GCTAAACTCA ACTTTTCCAA TTTCCTATTC     36120
     TAACATCAGT CTGGACTTTT GTTGTCCCTA AATGTGATCT GTTTTTATTT ATTTTTGTTT     36180
     TGTGTGGACA GAGATGAGCT GATTGTTTGT TTGTTTGTTT GGTTGTTGAT GAGCATATGT     36240
     TCACTGTTTC CACTGATAAT GTCACACACT ATGGAGTTGT CAGTTACTGT ATGTAAACAT     36300
     GGCAAGAGGA AACTCCTGAG ATTAATCATG TAACATAAAC ATTTACTGAG TGACAGAAAC     36360
     TGGAAAAAAC TGTTTGCTTA CTGGGTGTGT TTTGCGTCAA TGTATTGTCG TTTCCTAATT     36420
     TGTCAGGTAT TTAATTGACC TAATAAGACG TAAACATTCA TCCTCAGTTA TTTTATTCAT     36480
     ATTTTTTAAA GAATGTTCTC TATACACTCC TATTCTAAAG ACACAAACAC CGTTTGTCAG     36540
     GTTAAATTAT TGGAAAATGT GAGTATTTCC CATTTTATGG AATGGTGCTG CCATAAAATG     36600
     AATGGAGTCT TGGGTTTAAA GATTTTATTT ATTTAGTGCA AACAGTTAAT AATGTATATA     36660
     TATGACACTG TATACACCAG GACTCATACT GTTCGTTTTT TCTTTTTCTT TAGTGGTGCA     36720
     TATTACCAAA CAATTCTGTA ATGAATCTAA TCACCACACA TTTATTGCCA GATGGATGAA     36780
     ATAGGGATCG GGGCTGTTGC CCACTTTGCC TGGTTGTGTA ATATATCATT ATATTATTAT     36840
     ACTAGATGAA AGTGATAATA GAAAAGATTA GGAGCATGTA TGACTAAATA CCAAACACTA     36900
     TGAGAGTATG ACATAGAGAG AATAGAGAGT TTCGTTGGGT TTCCTGCACT TTTCAAAAAC     36960
     AGGATGCAGG ACGAGGGGGA GCAGCACTTT ATTCACAAGT T                         37001
//
