# Supplementary material for: Genomic characterization of the European sea bass Dicentrarchus labrax reveals the presence of a novel uncoupling protein (UCP) gene family member in the teleost fish lineage
Source: BMC Evol Biol. 2012 May 11;12:62. doi: 10.1186/1471-2148-12-62 (PMC3428666; doi:10.1186/1471-2148-12-62)
Supplement: Additional file 1 — Embl files of sea bass genomic UCP loci including flanking gene annotations. These files contain the sequences of four UCP genes characterized in sea bass and their flanking genes. [file 1471-2148-12-62-S1.zip › UCP2-3_ANNO.embl]

ID   XXXXXXXX; SV XXX; linear; genomic DNA; STD; VRT; 24016 BP.
XX
ST * private 31-DEC-2012
XX
AC * genomic_scaffold
XX
AC   XXXXXXXX;
XX
PR   Project:39865;
XX
DE   Dicentrarchus labrax UCP2 and UCP3 locus.
XX
KW   HTG.
XX
OS   Dicentrarchus labrax (European seabass)
OC   Eukaryota; Metazoa; Chordata; Craniata; Vertebrata; Euteleostomi;
OC   Actinopterygii; Neopterygii; Teleostei; Euteleostei; Neoteleostei;
OC   Acanthomorpha; Acanthopterygii; Percomorpha; Perciformes;
OC   Percoidei; Moronidae; Dicentrarchus.
RN   [1]
RP   1-24016
RA   Kuhl H., Tine M., Reinhardt R.;
RT   ;
RL   Submitted (XXXX) to the EMBL/GenBank/DDBJ databases.
XX
RN   [2]
RP   1-24016
RA   Tine M., Kuhl H., Jastroch M., Reinhardt R.;
RT   "Genomic characterization of the European sea bass Dicentrarchus labrax reveals the presence of a novel uncoupling protein (UCP) gene family member in the teleost fish lineage";
RL   Unpublished.
XX
CC   -------------- Genome Center
CC        Center: Max-Planck-Institute for Molecular Genetics
CC        Center code: MPIMG
CC   -------------- Project Information
CC        WGS sequencing of European sea bass
CC   -------------- Summary Statistics
CC        Assembly program: Celera Assembler v6.1
CC        Quality coverage: 3X Sanger, 3X 454 FLX , 20X Illumina 100bp paired ends
CC   --------------
CC
XX
XX
XX
FH   Key             Location/Qualifiers
FH
FT   source          1..24016
FT                   /organism="Dicentrarchus labrax"
FT                   /mol_type="genomic DNA"
FT                   /db_xref="taxon:13489"
FT                   /chromosome="genomic_scaffold"
FT   CDS             complement(join(12152..12266,12360..12540,12652..12753,
FT                   12843..13040,13138..13339,13454..13579))
FT                   /codon_start=1
FT                   /product="uncoupling protein 3 (mitochondrial proton carrier)"
FT                   /gene="UCP3"
FT                   /note="Predicted by SPALN"
FT                   /locus_tag="DLA_UCP3"
FT   CDS             complement(join(7082..7196,7366..7546,7787..7888,7987..8184,
FT                   8269..8485,8680..8805))
FT                   /codon_start=1
FT                   /product="uncoupling protein 2 (mitochondrial proton carrier)"
FT                   /gene="UCP2"
FT                   /note="Predicted by SPALN"
FT                   /locus_tag="DLA_UCP2"
FT   CDS             join(1..68,170..273,3658..3819,3898..4046,4249..4362,6146..6259,
FT                   6359..6435,6722..6881)
FT                   /codon_start=1
FT                   /product="DnaJ (Hsp40) homolog subfamily B member 13"
FT                   /gene="DNAJB13"
FT                   /note="Predicted by SPALN"
FT                   /locus_tag="DLA_DNAJB13"
FT   CDS             join(20082..20167,20962..21096,21223..21307,21444..21501,
FT                   21816..21867,22151..22305,22465..22555,22880..22945,23044..23170,
FT                   23266..23395,23590..23634,23762..23826,23945..24016)
FT                   /codon_start=1
FT                   /product="protein phosphatase methylesterase 1"
FT                   /gene="PPME1"
FT                   /note="Predicted by SPALN"
FT                   /locus_tag="DLA_PPME1"
SQ   Sequence 24016 BP; 7292 A; 4680 C; 4762 G; 7262 T; 20 other;
     ATGGGTAGCG ACTACTACGA GACGCTGGAA ATAAACAGAA ATGCAACATA CGCAGATATC        60
     AAACAGTCGT AAGTTTTTGA TAAAATACCA ACCGTGGAGT TACTGGAGTG GACGTTAAAC       120
     AGAGGTTTTA TTATATCAGA TGTGTTTAAT TATTGTCACT TTTATTTAGA TATCGACGTC       180
     TTGCATTGAA GTTTCATCCG AGCTGCAACA AGGAAAGCGG CAGCGGCGAG AGATTCGGTC       240
     AGCTGGGAGA AGCCTACGAG GTCCTGAGTG ACCGTAAGTG GGTCAGAGAG GCTGGGTCGG       300
     TAGTTACTGC GACCCCTCCT CAGCCGGGGA TACAACTGTT ACCTAACCTT ATATCTTACT       360
     GTCAGTCAGT CAGTTGTCCT AGAGGCGCAT GCGCTAATCT CTGTAAACTG ATTTTAGTAC       420
     CATATTGTGG AGAATTGACT GTATATATAA GTTTGTGACA TGAGACATTT AGGTCATTGC       480
     AGTAATAGTC CATGAGCCAG GGCCCCAAAT TTGGGCCATC GGTACCATCT GGGGGGACAA       540
     AGTCTCATAG TTATTTTTGG CAAGGTATTC ACCCCTAGTA CTAGAAAAAT CACGATAGCA       600
     GTGCAGGGGT GGTAGCGAAA TCACTTTTTT TAGCTCATGA AGTTACTAAC CCCCTAAGAT       660
     AAATTCAGTT TTTGTAATCT GGTGTAACGT TATATCTGGT TTAGGCTCAT GGTAGGGATA       720
     TTGTCAATAT TCTATAATAT GGTCCTTGGT ATCGTTGGAA AGGGGACCTT TTAGGCTTTC       780
     ATTTAAGCCC AGTACTGAAT CTGTCTGACA AACACAGAGG TCACATGACT TCTTTAAACC       840
     AGAAATAACA CACATTTTCT CACAATTTCC GCCTAAACTG TATGCTTTCT TTTATCCCTG       900
     GGGCATGAAG GAACGTCAGG GACACAAAAC TCAACAACTT CAATACTCAA GGCACTCTGA       960
     TGATTCAGAA AATGTATAAT ATACCCATAC TATTTATTTG TGAGAGCCTT AAATTACACT      1020
     TGTGCAGCCA GCACAAGTCT TCAAAATAGA ATAGAGCGAA TAGAATGTGC AAATAGGATG      1080
     GAGCCCTACT AGTTGTAAAA GTCAATAAAG AAACAGGTTG TAAAGTCAAT ATATTTAATC      1140
     AAAGACTGGT TTGTATGTTG ATATCCATTA GTTTATTATC TAATCATCAT CATTCTCCAT      1200
     GTCGTCCTCG ACTTAATCTG AACTTTCTAC ACAGGTCGCC TGGTTTTCAC ACTTTGTCAG      1260
     TTTACACATG TCTGCGCACC TGATGCCATT TGCAAGACAC ATACTTCGAG TGAACATTTC      1320
     TTTGTGCAGT TGCAGGCGAG TAGATCCAGG AGAGCTTCAG GTGCTGGCCG GCCTTCCATC      1380
     CAGTGCAGCA CCAACTGTTC ACCTTCCTCC TCTGTCTCCA TCTTCCATCC TCTGCCAACA      1440
     GGGCTTGGTA CTTGTGGGTC CGTTTCTAAA CATCTTCTCC AAATACCAGC CTGATAGTTA      1500
     GCTCGCAGTG TGTGTTGCCT CCAGTGTTGG GCAAGTTACT TTTAAAAAGT AATTAGTTAC      1560
     TAGTTACTTC TTCCAAAAAG TAACTAAATT AGTTACTCAG TTACAAATTA TAAAAGTAAC      1620
     TAGTTACTTC AGAAAGTAAC TATTGCGTTA CTTTCAAGTA CATTTTTAAA TGCTCAAACG      1680
     TGACCCCACC TCCACCCCTC TTTAACGGAA CTTAAAATAC ATGTGCATGT TCAATTATTT      1740
     ATGATAAATC TGAATATTAT AATGAAATGG ACACTTAATA CATTATTAAC AGAAACAATG      1800
     TACACAAATC TAAACTATTT TAATGTTGCT GTGGGACAAA GTTAGACTAG CCTCTAATCA      1860
     AATGCCATGT ATGTAGATAT TATGTTTCTA TAGTGGATCG ATACAAATAA CACAATAGAT      1920
     GTTTTGGAAC TTTTGATATT TATTGCCCCT CAACAGGCCA CAACTGGGCA AAATTCAATT      1980
     ATGCTTGTTA AGCACTATAC CAAAAATAAA TAACACATAT ATACCGTCTT TGTAGTACAA      2040
     ATAAAACAAA AAAAAAACTT CAGACAATTG GCAGATATAC TGTACTTCAA GTATTTTCTT      2100
     CCTCGAAAAA GTAGAACAGT GTAACAATAT GAGGTGCTTT CAATCTAACA TAATAATAAT      2160
     AATAGCATAA TGTGCATTTC AAGATTACAT CCGTTCCTTT AATTTCTTGG AGGGAAAAGT      2220
     AATGGCTATA CTTCCATTTA GAGAAGGCTA CTTTTGGATT ATTTGGGCTC GCCATACCTG      2280
     TCTCTCGTTG ACTGACTCGC TTGTGTTGTT CGTTGTGTGT CCGACGGAGC ACAAGTGCCA      2340
     AGCCCTGTTG GCAGAGGATG GAAGATGGAG ACAGAGGAGG AAGGTGAACA GTTGGTGCTG      2400
     CACTGGATGG AAGGCCGGCC AGCACCTGAA GCTCTCCTGG ATCTAGTCGC CTGCAACTGC      2460
     ACAAAGAAAT GTTCACTCGA TGTATGTGTC TTGCAAATGG CCTCAGGTGC ACAGACGTGT      2520
     AAACAGACAA AGTGTGAAAA CCAGGCGACC TCTGTAGAAA GTTCAGATTA AGACGAGGAT      2580
     GACATGGAGA ATGATGATGA TTAGATAATA AAATAATGGA TATCAACATA CAAACCAGTC      2640
     TTTGATTAAA TATATTGACT TTACAACCTG TTTCTTTATT GACTTTTACA ACTAGTAGGG      2700
     CTCCATCCTA TTTGTCCATT CTATTCGCTC TATTCTATTT TGAAGACTTG TGCTGGCTGC      2760
     ACAAGTGTAA TTTAAGGCTC TCACAAATAA ATAGTATGGG TATATTATAC ATTTTCTGAA      2820
     TCATCAGAGT GCCTTGAGTA TTGAAGTTGT TGAGTTTTGT GTCCCTGATG TTCCTTCATG      2880
     ACCGAGGGAT AAAAGAAAGC ATACAGTTTA GGCGGAAATT GTGAGAAAAT GTGTGTTATT      2940
     TCTGGTTTTG ACCTCTGTAT TTGTCAGACA GATTCAGTAC TGGGCTTAAA TGAAAGCCTA      3000
     AAAGGTCCCC TTTCCAACGA TACCAAGCAC CATATTATAG AATATTGACA ATATCCCTAC      3060
     CATGAGCCTA AACCAGATAT ACACCAGATT GCAAAAACGG AATTTATCTT AGGGGGTTAG      3120
     TAACTTCAAA AAAGTGATTT CGCTACCACC CCTGCACTGC TATCGTGATT TTTCTGGTAC      3180
     TAGGGGTGAA TACCTTGCCA AAAAACAATG ATAGCATTTG TCCCCCCGAT GATACCGATC      3240
     AACCCCCCGG CTCATGGACT ATAAGAAAAA GTGATATTTT AAGTTAAATG TAAACACAGA      3300
     ACTAATATAG TATAAAGAAA AAGTTGTGAG AAGAATTAAA TAGTTCTTAT ATTTTATTTT      3360
     CATCTCTAAT GTAAATGGGG CAAAAACATA TCTGCTCTTA TATAGCAAGA TGAATGAATT      3420
     ATTAAGCAAT GCTAAACAAG ACCAAATGTG AATGATTAAA GCTAATGTAC AGTGTGCATG      3480
     TACTTTTTCT AATAAAAAGC TACCGGTCAT ACACGTTTTA TTCCAAATCA TCATCTAACA      3540
     ATCTATAAAA TGATCCACCT TTTAACAAAA TGCCAATATT TTGAGTATTT TGATGGTATT      3600
     TACTGCATGG AGACTGGAAG TCTGTGTCTC TAACAATATT TATGTTCTGT GTGACAGCTC      3660
     GAAAAAAGGC AACCTATGAC AAGTTTGGTG ACGAGGGTCT GAAAGGTGGT ATCCCACCTG      3720
     AGTTTGGCAA CAGTGGGGCT TGGTCATCAA AATATGTCTA CCATGGGAAC CCAGAAAAAA      3780
     CATTTAAACA GTTTTTTGGA GGCGACAACC CATTTGCAGG TGAGAAAAAA GAGAACATAG      3840
     TGTGCTGACT CAAATTTCTT GTTAACTACA TTAACTACAT TTACATTTTT TTGCTAGACT      3900
     TCTATACAAA CGATGCACCA CTTCAGTTCG GTGGCCTGGA ACCAGGAGTG GTGAAGACCC      3960
     AAGACTCTCA TATAGAGAGA GACCTTCACT TGTCCCTGGA TGATCTCTTC CACGGATGCA      4020
     CAAAAAAGAT AAAGATATCT CGCAGGGTAA GAGCTACTGT ATGTGAGAGA ACTGTATATT      4080
     TTCTCATCCC ATTGCTTTGG AGTGGTCGAG TCATTCATAC ATGCATTAGA TTAGACAGAG      4140
     ACCACCTCCT CGAGTCTCAA AGGACTTAGA TCATACTAAT CAATCACACA CTAACAAGGT      4200
     CCAAATAAAC ACACTGAATG AAATACGTTT TTCCTAATGT TTTAACAGGT TATGAATGAG      4260
     GATGGATACA CTTCCAGTAT CAAAGATAAG ATCCTGACTA TAGATGTGAA GCCTGGATGG      4320
     AAAGAAGGCA CAAGAATAAT TTTCCCCAAA GAGGGAGACC AGGTAAAAGA ACTGCACAAC      4380
     ACCATTATCT ATTATAATTC AATTTAAGAC ATCTGTAATA GTTACTAATA ACTCACTCAG      4440
     CCTGAAGTCT GTTTTGTGAT AAGAGAGAGA GCTCATATGC TTTTAAAACT CTTTTGTCCT      4500
     ACTCTGATTT CAATTTGGTA TTTCAAAAGT CTTGTCAAAG ATCAAAATCA GTATAACGTC      4560
     ATCTAGTTTG AAGAAGAAAT GTAGGCCGCT GGTGCCAGTG AAAAGTAATA ATTGTAAAAC      4620
     GAATTTATGC TTAGGGATGG GAATTGAAAA TCAGTCCTTA ATTGACCGAT CCATCAGAAA      4680
     AGTATACCTC CAAACTAATC AGTTCCTTTT ATGGATGCTG GCATGTTTTC GTGATAGTTG      4740
     AACATTGCAA AACATTGGCT TAAATCTCAG GAATCTCACA TGCATGCCTT TTTTATACTC      4800
     TGTTTCTACA CTGTGTTCAG TATCAGAGAT AATACATTTG CTTTGATGCT GAATACCTGT      4860
     GTGGGCCTAC TTTGTTACAC ACAGAAAATG GATCAGGAGT CAATAAGGGA ATCGATAAAG      4920
     AATCGAACTG ATAAGCAGTG TTGATAATGG CATTGGTATA AATAAAATCT TCTCAATTCC      4980
     CATCCCTTAT ATATGCTGTA ATACTGTAAA GGGGAGTTGA CCTGTTATTC TATTGACCAG      5040
     TTTCTGCCTG TGAGAAGTGT CAGAAAAAGA GCTGATAGTA CAGGATTTGT AATGGTTTCT      5100
     GCAGTTTGGC TGAGGTTAGC ATGTGTTGTT TTTTGGATGA GGTTAGGTTA GTTACAAGAA      5160
     AAGGCTGTGG TCTCAGTTTT ACACTCTTCC TTTATTCCCT TGCTTTATGC AACATTTCTC      5220
     ACAAGAACGT GTGTGAGTTT TGGATTGTGG CGCTGTCCCT GGTGCTGATT TACCCAACTC      5280
     TCTGCTGCCC CATAGAGCTG TTTTCTCTGA TAATGGTACT TCATTATATA CAACCCTGGC      5340
     TTTTATAGGG CTGTAAGTTT TAGAGGAAAG TCTAGCAATT TACAATTTTG GACGATAAAC      5400
     ACAACATTAG CCAGAAAGAG CTCGGCAGAT TCCCAGGTTA ACAAAACATA TTACTAAAGT      5460
     TCAGAAACTG TTCTTTTTGT TTGTTTATGT TTTATTTTGG TGGGTTTTTG TGCACAGTCA      5520
     CAATTATTTA AAAAAAATAT ATGAACATTG TAATAGTGCA ACTTTGCTAA TGTATGTTGG      5580
     ATTATCTTAA GCATAATGAA TAGGCAGAAT ATTAACATTT GTAGGCATCT CTGTTAGAGA      5640
     AAGGTAAATG CTTGGGATAA AACGGGATGA ATCATAAATT AGCTTAATAA TGAATGTATT      5700
     CTTCTGTATT AGATTTTGTA ATTCTGCTCC TTCAAAAACA TTGTGTTTGA AATAATATTG      5760
     ATGGAGCATG ATCAGTTTTG AATCTGGTAA ATATTTTAGA AAGTCACGAT TTAATATGAA      5820
     TGAAAAAGAG TAAAGAATAT TTTATATTGC ACTTATTTTA TATTTTATAT AATATAAGTG      5880
     CATTCAATAA TTCAGTTATG AAGGGTGACA CTTTCCACTG GATCTGCTGC ATTGTCACCA      5940
     GCAGGGGGCC TCAGCACATC TCTTTGAAGG TACTCACACA TGCACGTGAG GTGATTTGGT      6000
     CAATTTTGGT CCAAATAAAG TATGTGCAGA AAGCTAATCT TTAACAAAAT ATGCATAGTA      6060
     ACAACAACAT ATTACTAAGT CATGTTTTAG GTAAAGAGCC CAGCTACAGG GTAATCATCT      6120
     GGTTGTGTCT CACTTTTACC TTTAGGGACC AAACAGCATT CCTGCAGATA TTGTGTTCAT      6180
     AGTGCGACAG AAGAGTCATC CTCTGTTCGT AAGGCAACAC AATGACCTGA TCTACAAGGC      6240
     CCAGATCTCC CTGGAGATGG TAAATCATGT TAATTAGAGC CAGAATAATG GATTTAACCA      6300
     TCGGTCATAC TTAATAGATG ACTCTTGTAG TAGAATAAAC ACTTAAACTT TCCCACAGGC      6360
     CTTGACTGGG TTCTCTGTGG ATGTGGAGAC ACTAGACGGC AGGCTACTCA GTATTCCCAT      6420
     CAATGACATT GTGCAGTAAG TGCTTTCCTA TATTGAGGCC AAAGTGGAAT ATGAAATAAC      6480
     ATAATACTAA TAATATAATA CTGTATTTTG TAATCCTATT AATTCGACAT TAATGTCAGA      6540
     TATTCCAAAG GCTGATTAAA TGATTCAGAC ATTAAGATGA GAACAGGAAG AGACGAACAT      6600
     TAGAAATCCA AGCCCTTTAT ATAAATGGTA CACTTAAACA GGTACATTTC TAGATGGATT      6660
     TGTGTTGGGC TACATCTGCA TTCATTCTCC TGTCTCTGAT TTGTTTGTCA TAACACATTA      6720
     GCCCGGCATA CAAAAAAGTG GTGACTGGAG AGGGAATGCC GCTGTCCCAG GATCCTTCCC      6780
     AGAGAGGAAA CCTCATCATT ACTTTTGACA TCCAGTTTCC TGAGAAGCTC TCCGCTGAGA      6840
     GGAAGCAGCT GATCAAACAA GCTCTGTCTT TTAAATATTG ATTACAACTT CATACACGTG      6900
     TTGCTATCGC ATGACTAATG ATGACTGGGG TTACATTTCT GTAATGAGAG AGGGAGTATT      6960
     GACACAATTT GTATGACTTT GCTTTGAGTT GAAATGTACA CTAGGGGGCA ACAGAAAGTA      7020
     AAGAAGCTTT GTAAACAACA CCACTGTGCT CCAGCATCAG CCTTCTGACA GACACCGATG      7080
     ATTACAATAT AGCTGTGCGG TTGTGATTCG CTGCCATCAT GGCCCGTTTC AGCTGCTCGT      7140
     ATGTTACAAA CATCACCACG TTCCAGGAGC CCAGGCGTAA GAAAGATGGC ATGAACCTTA      7200
     AGAGCAGAAA ACAGAAAAAC AACATGATTG ATTGCAATCG CTCCATATTA ATAGCTGTTT      7260
     TGTACATTTA GTTTACAGCC ATTTGTCTCA ACCCCCTGCT CCATACAAGT TTGATTTATG      7320
     TCCTCATTAT TCCTTTCAGT ATTGTCCATG GAGTCAATGC TTTACCCCTT ATAAAAGGCA      7380
     AGTGGTCCCT CTTTGGTCAT CATGGCAGCA GCACAATTGA GGACACTGCT GTACTGGCCA      7440
     AGAGCAGCGT TCATATATCT TGTCTTGACC ACGTCAACTG GAGACGCAAT CACTGTTGTG      7500
     CATAACCCTG CACCAAAGGC TGATACAAAG TGGCAGGGCA GATTATCTGT GGAGTAAAGG      7560
     CTGACAGTTA CTGCTCCAAA GAGAAAAACA CTGAGGCACA TACTTTATAT ATATATATAT      7620
     ATATGTGTAC ATGTACATGT AAACTCTAAT GTATTGTGTG TGTGTGTGTG TGTGTGTGTG      7680
     TGTGTGTGTG TGTGTGTGTG TGTGTGTGTG TGTGTTTTTG TGTGTGTGTG TGTGTGTCTA      7740
     TATATATGAT GCCTCTGCGT CACATGTACT GCATCCATTG TTTTACCTGT CAGGGGAGTG      7800
     GACCTAAGAA GTGTATCCTT GATGAAATCA TATGTCACCA GTTCAGTGCA GTTAACAATT      7860
     GCATTCCGTG CAATGTTCGG AGCTGTACCT GCACGATAGA ATAATACAAA AGTACAACAA      7920
     AAGATTTATC ATAAGAAATA AAAGATATGC TTCAGTAGCT AAGTAATCCC CTTAAGCTCA      7980
     AGCTACCTTT CCACAGACCA CGAATGCCTT CCTCCTTAGC AATGGTCTTG TAAGCATCAA      8040
     TGGTGCCACA GTAGCGTCTG GCATGCCCAA GAGACCTTGC CTGTGCCTGG AAACGAACTT      8100
     TCACCACATC TGTAGGCTGA GCCAAAGCAA CCGCCATAGC ACCAGTGGTG CATCCTGCAA      8160
     GCAGCCGACT GCCGATTCCA GCGTCTGAAC CAGAGAGAAT GGGGATGTCA GGACTGATTG      8220
     GTGCAGGACT CCCAGATAAA CAATTTAAAT ATATTTATAA GTACTCACGA TCAGAGCCTT      8280
     TATTGTAGAA CTGTTTTACA GTGTCGTAAA GACCGATTCG GACAGAGGCG AAGCTCATCT      8340
     GCCTCTGTAG TCCTGCCACC AGTCCACTGT AAAGACTCCT GGGCCCCTCC GTACGCACCA      8400
     TGGTGGTGAT GGTCCCAAAC ACTCCACGAT ACTTCACTGC AGATGCTTTC CCTGTAGCTG      8460
     CTGAAGCTCT GGTCTCTCCT TGGATCTGTG CAGGATAAAA GGGAATGAAG GATAGGAAAG      8520
     GATGGAGCAC TTCAGGGTAG TTTCTACAGG TTTAGGCACT AACTAATGCA TAAAAGCTTT      8580
     ATGGACAGTG TTTATCAAAT CTATATTTTA CAGCGTATTC ACAGAATTTG ATGCGTTGCT      8640
     GGGTAAGTTC ACTTAAATAT TCACAAAAAT CTTGTTTACC TGTAACCGCA CTTTGGCTGT      8700
     GTCCAGGGGA AAGGTGAGCA GGTCAGCGAT GCAGGCTGCA GTTCCTGCTC CTACAAACTT      8760
     CACAGCTGCT GATGGAGGCA CATCTGCAGG TCCAAATCCA ACCATTTTCA AGAATTATTT      8820
     TGGTCAATAT AAGGATCGAT GAGTGGCTTA TTAGTGTGGA CGGGACAAGG AGCGCCTCCA      8880
     AAACCTGAAA ACAGATAGAC AACAAAACAC ATTTCATTCA AAAATTTATG TTTTTTAACT      8940
     TGCCTCCTGC TGTTGGGTGA ATTATTTAAC ACCTCCACTC AGCAACAAAG ACATCCTAAA      9000
     GTCTAAAAGG TTTTAGTGAT GCTAAATTAA AGACAGTTGT TCAAAACATT CTGTGCAGAC      9060
     AGGGAAAGGC TGTGCTCATA AAAATACCTT ATAAATATCT CTATATATGT GTGTGTGTAT      9120
     ATATATATAT ATATATATAT ATATATATAT ATATATATAT ATATAAACAG CATAAACACA      9180
     GTTTCTTTAA TTTTATGCAT AATCTTTTTG TGTTTTTTGT TATGAATTCT TACCTTTATT      9240
     GGAGCAGTTT AGGAGATAAA CATTAGAGAT CAGGATTCTC TAAAGGCGTC TCTCTGGCTG      9300
     AATTTTGTCC CAACTATAAA CTGGTTTCCT AGTTTTTCCA TAGAAGATTT TTCAGAAGTG      9360
     TTGAGCCTTA AAATCATACT CCAAATCCTG GAAAAGACAT GAATAAAATC ATAAACATTA      9420
     GCAATGGAAC AGGATCAACA ATAATACAAA TACGCCAAGA AAGAAGATTT TGGTTGTACC      9480
     GTGATTTGAT TGGTGGAAGT TAAGATGCCT GGTTGCCTGG TGAAGTGCCT CTCCAAGTGA      9540
     CAATGCCCGA ATGAATCAGT GAATGGACAG AATGCAGTGT TGTAGGGAAG AGAGCCGCCT      9600
     GTTTAAATAC TGCCTTAACG TTGTTACATC ATGGCATGTG TTGCTGGTGG GGCCCCACCC      9660
     CCACCACTAC ATCTATATGG GCTGCCTACT GGTCGAATGG ACAGCCTATA AACCTGTCTG      9720
     TGTGACAAAC AGCCTGTGGT TGTGTCTGTC TGATTGGTAT TTTCATGAAT TTTGTATTAT      9780
     GTTTTCTCTC TGTCTTCTTG ACTTCATAAT CAGGCTTCCT TTCTATTGTG TTCTCAGACA      9840
     ACAACAACAC AAAAAAACAT TTTAAAAAAT AACTTATGAT TGATTAAACA ATCTTGGTAT      9900
     ATTCAGAGTT GACTAAAATG TGAAAATAAA ATGCAAAATT CGTTTTTCTA ACTTGCCAAA      9960
     TCTGTTTAGA GGTCTGCACA TACAGTAGCA TTATAGTACA AAGAGACTTG AGGAGGAAAT     10020
     GCTGAGTCAT GCTGAAAATA CAAGAACACT TAGTACATCG CCCACTGAAT TAGATCCGTA     10080
     TGTTCAGACC TTTAAGATCT CACCACGGCT TTTTGTTAAA ACGTGTTCCA TGAGCCAGTC     10140
     CTGCAATGAT TAATGAGGCA CTAGATTGAG AGATACTGTC AATGATTTAT GTACATCTCA     10200
     AAACACAAAT ATATAATTAT TTATATACAA TATATATTTT GTTAAAAGAT TTTTTTAATA     10260
     AAAATGTACC ATTGAAAATA AATTGACAAA AAGTATTGCA TATCTGAACA GTGTTGTATA     10320
     TATATATATA TGTTTCCTTG ATTGGGCTCT GTGGAACAAT GCAGTACAGT ATTTAATTAA     10380
     TACAGTATAC AGTAGCTGTA GTACTATATG TGTAGAAAAG GTAGATTTTA TTGTCCTTGA     10440
     AGTGGAAATC TGCTTCCACA GTGTGTCTCT AGAACATAAA CACATTTACA TACAACAACA     10500
     AAGAGCATTA TTACATTTGT ATAGAATACA TAGTGTGTTA TTGTGACTAG CGAGCTATGG     10560
     AATTTAGCAC CTCTATGGCC ACCGAAGTGT TCTGTCTCTG CAACCAGATG GGAGTAGAGT     10620
     GAAAAAGGGT TTGGGGGGTG GGGGTGGTGT CCAGGGTCAT GTGGTATGGT GAGCGCCATG     10680
     CCAGTGATAA CGCTGTTGTT GAGATCTGAG AGGTTGGGGG TTGGGAGACC AGTGATTTCT     10740
     GAAACAGTGT GCGTAATACG GTACAGTTTG TTTCTGTTGA AGACAATTAG TCATATGATA     10800
     TGAAAATAAC ATTGCAAATT GCAATGATAT AAATTAATGC TTGGGTACAT GTTGTCCTAC     10860
     AGATGTAGCT GTATTATGGC CTTGTGTGGC TCTATATCAG ACTGACTCAA GCGTGAAACT     10920
     GTAACACGAG GAGCAGATAT TTCTGGAAAT ATATCCAGGC TCAGTGAAGG CCCTCTTAAG     10980
     AAAACTGTAT TTATTTAGAG GACTAATGAA AGAGGAGGAC CTTGCGGATT ATTAGTCAGA     11040
     TGTTAGCTCA CATAACAGCT CAGCTGTCAG GGACCCACCT GCTGTAATGG TCAGTGAGTG     11100
     AATTTTTGTT CACGGATCAC ACAGACAAAC ACCTTTCCAA TTTGAAGTAG CCCCTGATTT     11160
     TTCTTTTCCG ACTGATAATT AATGAAGAAA GTGTCGCGAT AGGAGGACAT AAGTCTTCTA     11220
     CAGATAAATA CTGAACCTAA ATACTACGCT GTATGTGAGT CGGCCTATGT GCTTGTTGCT     11280
     TGGGAAATGT AAAAGTTGAA AATTAATTTA CAGTATATTT TTGTGTGTAC CACAATAAAG     11340
     CTAAAATAAA TTGACCATTT TATTAAGCAA TGATCTTTTC TTTTTCTATT TAATTACACT     11400
     GTAAACTGTG TTCCAGGGTT GGTTGGTTGG TTGGTTGGAG CAACATAGCT AACAAAGGTG     11460
     CAATGAAATT CAATAACAGA CAAAAACAGT TATTCATTTT GACATTATTT ATCACATATT     11520
     TATGACTTAC CAACCAGCAA TAAATCATGT TATTTACAAT AAGCAGCATA TAGATTAACC     11580
     TATAAACCCC TGACCACATG TATCAACAAG TGTAAACATT ATAAACAATC CACAATACAC     11640
     AAAGCAACAT AAGTAACATA CAAATGGTCA CCGTTTAGGT CTGTGTTGCC AGACTCAAGC     11700
     TGTCTATTGC TACATAGCAA ACGTATGTAT TTATTATATA TACGTTGTCT CACAGTACAT     11760
     TCTTGTAAAC ATTAAAATCC ATCTTCAAAG CTAGGTACCA TCAAGCTGAT CAAGGTTCTT     11820
     GTACATAATG TGAATAAGAG ATAAAGATTT AACCTTCTGG AATTCACATC CATCCTTTAC     11880
     ACTTGAACGA GCATTTTCAT AATGGAGAAG ATCACCATTA CAATGCACAA AACATCTCTT     11940
     CATACTTGAA GTCCAAAACA CTTCTGGTAT TGCAAAATGC CCATCAGAGT TTGTGTTCAC     12000
     TCAGGGAGTC AAAGAGCTAC AGCTTCCTGC CATGACCTGC CACTTACAGG TCTTCTTTTC     12060
     CAACCACCGG TCACCACTGC GCTGTGGTGA TGGTTCAGGC CGTTGTGACT GTGCAGTCCT     12120
     GTTTGAAGTA ACAGTCTCGC CAGTAATGAG ATCAAAACGG TGACTCCCAG TACTGCTGTG     12180
     CCCTGGTCAT GCCTCTTTTA ATTTGTTCAT ACGTCACAAA CATTACAATG TTCCAGGACC     12240
     CCAGTCGCAG GAAAGAAGGC ATGAACCTAA GTGAGACGAA GGGGAGAAAA GTAAAGAAGT     12300
     GTCCCAAAAA GGTTATTTTA CAGCTTGTTT TGTTCATTGT TACTTAAGCG TGTGGTTACC     12360
     CTTTATAGAA GGATGTGGGT CCTTCCTGTC TCAGCATGGT CAGAGCACAG TTGATAGCGC     12420
     TGCTGTACTG GCCAGACCCT GAATTCATGA ACCGTGTTTT GACTACATCC ACAGGAGAAG     12480
     CCACCACTGT TGTGCAGAAG CCTGCACCGA AGGCAGCGGT GAAGTGGCAC GGCAGGTTGT     12540
     CTGTAGGGGA ACAGAAGCTG AGTCACATCC CTCCAACAAT TCTCAATATT TGTATTTGCA     12600
     TGTGTGAGAA ATTGGACCGA TATCTGCTGT TTGTTTGCTG TACCACCTCA CCTGTCATTA     12660
     GGTCATACTT CAGGATGAGT TCTTTGATAA TGTCATAGGT CACCAGCTCT GAACAGTTTA     12720
     CAATGGCATT ACGGGTGATG TTGGGCATAC AACCTAGAAG AAGGGAGAGG ATGGTTATTC     12780
     AAAACCAGTG GAAGGATTTT TAATGAGTAA TAAATATAAT TTATTTAAAG TAAAAGTGTC     12840
     ACCTCTCCAA AGGCCGCGCA CTCCTTCATC CCGGGCAATC GTCTTGTAGG CTTCCAAGGT     12900
     GCTGTTGTAT CTCCTCCCAC CATCAGCCAG TCGTACCTGG GCTTGGAAAC GCACCTTCAC     12960
     CACATCTGTC GGCTGTGCAA AAGCCACAGC CATGGCTCCT GTGGTGCAGC CCGCCATGAG     13020
     CCGAGTAACA ATCCCAGCAT CTGTGTAGCA TGTGTATATT AGTCACAAAG AAGCAGAAGG     13080
     AGAGACGCCA CCTTGTTCAT AAAACACAAT GACACTCAAT CAGGTCATGA AACTCACTCT     13140
     CAGTGCCTCG AGTGTAGAAT TGCTTCATGG AGTCGTAAAG ACCGATTCGG ACAGAGGCAA     13200
     AGCTCATCTG TCTCTGGAGC CCTGCCACCA GTCCATTATA AAGACTCCTG GGCCCCTCTG     13260
     TGCGCACCAT GGTGGTGATG GTGCCAAACA CTCCCCGATA CTTCAGTGCT CCTTCAACTT     13320
     TCTGAGCCTC TCCCTGAATC TATGCAATGC GATGACATTC AGGGATTGTT AGCAGCAGCA     13380
     GGTTCAGAAA CGTTTTGATT AGACTTAATG TTAAGTTAAA ATGTGTCAGG CCCTCTTAAG     13440
     TATTGTGTCT GACCTGCAGT CTGACTTTGG CTGTATCCAG TGGAAAAGTG ATGAGGTCAG     13500
     CGATGCAGGC TGCGGTGCCT GCTCCGAAGA ACTTAACTGC CGCAGAGGGC ACCATGTCTT     13560
     TGGTTTTCAT GGCAACCATT TCTGCGCCTG GGTTGATGAC ATTAGTGGAA AAATCTGTTC     13620
     TTAATGCTAT TTGCCCTGAA CCTCTGTGTA TATCACACCA CACACACACA CAAACAAAAT     13680
     CATTATTCAG CTCAGTTTAT ACATTTTATT TTCTCTTTGG ATGACATTGA ATTGTTATCA     13740
     TTATTTGATA TCTACACACC TACAGTAACA GATTGTATTA CTATATAGTG TGTGGAGTGT     13800
     ACTAATATTT AATGTGTTCA TGCTAAACGT ACCTGTAAAT GAGGGTAAAG AAAAGCTTCA     13860
     AGTTTTCTTG AGAAGTGCAC TAGTCTTTTG AAGCGGTTTT ATTGTGGAAA TGCCTCAGGT     13920
     CCTTAACTCT GTTGACATGA GCCGGCCACC ACTCACTGCA AAAACAAGCA TTTATCATCT     13980
     ACTTGTTATC CAAGGAGAAT TTGCGTTACT GGTTTCATGC ATTTCATGAA TAGTTTTATC     14040
     ATTATGATAA CTGAGTGATA CATTAAGGTT CAGTTAAGAG GTACAAAAGA CAATCATGCA     14100
     AAAAAAATTA CCATTTATAC ATACAAATAT TTATTTTTCT TATTTCTTTT GTACTACTTA     14160
     AATAGCAATA TAGGCTGAGT CTGAACCCAT AAACAGGATC CATACTTTGT TATCTTAATG     14220
     TAAAAATGTA CCTAAATAGT TTTCCAGGTA GGTTATAATC CAGCCCAGTG AAAATAATGT     14280
     AAAATCCTTT AGTTCCTTTA GTGTCCTCGT CTCTCGTCTT TCTGTTCACT CTTGAAGAAG     14340
     CTCCTCAATT TATAGGCACC TATTGCACAT GACTGTGAGA CAGACTCACA ACTCGTACAC     14400
     ACCTGTTATG TGTATCCCAT GTTTACCAGT CTGTAAGACA CAGCCGGATA TTTGATCACT     14460
     TGTTGATCTG CTGCTAACAG TGTCATTATG GTTGCCTGGT ATGGACTTAT ACACTACTGG     14520
     TACATGTAAA CATTTAGATT ATTTTCATAT TGTTTCACAG CTAATTTTAC AATACAATTT     14580
     ATTTGCTTAT AAGCAGAATA TATTTATTTC CAGAGTTGGC ATAAAATTCC AACTTAAGCA     14640
     CGTGAAGATA TCAGCTCATA TTACTACACT GACATCAAGG AGCATACCTC ATGTTTCTAT     14700
     TGGTTGGTAT ATGTGGCCAA TCACACAGAG AGGCCTGTCT GGATTCCCTA AATGTTTTCA     14760
     TGGGGCATTT GACTGGGTAA CAAGACCACT GTGTTGGATA ACATTTGCCC TAGATCCTTT     14820
     TCTCAGTGTT AGCGCCGCAC AACAAAATGC AAAACTAGTT CAGTTATAGG AATTCCCCCA     14880
     TCCCTCCTCC CTGCAAGTAA TAAAGTTACG AAACGTTCCA GGCAAAGGAA CCGCCATGCT     14940
     TCTCAGCCAA TCCATACTAT GAACAGGGGT GGGTGGGTGC ACATAGCATC TGTATGCAAT     15000
     CATTCAAGCC ATTAGCATTT GCACAGGCCG GCTAACAGCA CCCAAAGAGA GGACAGGATG     15060
     CTGAGCAGAA AGGGTTAGAG ACACATTGTT GGTTAAGTGT TGGAGTCTGT GAGTGTGCGT     15120
     GCATGCCTCT TCACATGTGA CTTTCCATTG CAGCTCCAGG TCAAGGCCCC AGCAAACGTA     15180
     CATCATGTTA TGCCGTTGAC TACGCAGAAG TGTCTCCTCT ACATACCTAA TGTTTCACCT     15240
     GCTGTTACAT GTTGTTCTTT TCCACTGCAG TGCTGATTCT TTACATTGCA ACATGCACGC     15300
     CAGTGTTTTC CCCGTACACT GCTGCTTTAT CTGTTTGACA CACTGTGTGT CCCAGTACTT     15360
     TAATCATGTA TAGACACTAG TGTGTACAGA TAAAGTTCAT GTTTCCTAAA AACCCTGAAG     15420
     TTGTTCTGGT AAACAAGGCC AAAGAAACGT CTTGCCTCCA CAAATGACCT GCAACTCTGA     15480
     CACGTTTCCA CTATTTACTG TCTTCCCAAC TGTCGCAGCA TCAGTAAGTC GCATGTATAT     15540
     GTTGACCAAG GACTTCATGT GGGGCTGGTG GTTGGGATTT TGGTGCCACT AGCATGAGGC     15600
     ATGATGTTTT GTCTTTTTAT GTTTTCTTGT TCTGAAGGGA ATTTCTCCTC TGGTGATCAA     15660
     TAAACGCTTA CCTTATCTTA TCCTTTCAAT TAATTCATAT TTAAATTCTA TGAGTAAATG     15720
     CAGTAGCGTT CTTTTTAAAT AAAGCATACA TCAGAAATTA GTTATGAGAG AACAGAGCAG     15780
     ATTTGGACAA GTAGATAAAA GGCAATAATC CATTTTTTTA AATATTAAAG CTGCAAGTTG     15840
     GATTCATTCA TTCATTTTCC CTTTTTCCTA TTTTATCTCA TTCACACAGC AGACAGAAAA     15900
     TGTTTCAACC TTAAACAGAA GCATAGTCAG AATCATTTAA CTGCTTTCAC CACCTGCTTT     15960
     CTTGACCCGA CGCTAAAAAC AGTTCCCTGA GAACAGTGTG TGAAAAACCT TTTGAGCACA     16020
     GAGTCAGACC AGTAAACAAC TCGCTGGTCC GGCTTCAACC AGCCTGCACT GACCTGCCCT     16080
     ACAGCCCCCT GAAAATGAAA CTGAGCAGGC AGACTCCGTC ATTGATGTGC TCTCCTGCAC     16140
     TTTAAATACC ACGAACCATG AATCAGTGCT GTGAAACAGT TAATCTCCAT TGCACTATAA     16200
     ATAAAGACCA TTACACTATA AATAAAGTCA GCCGCTGCGT CACCTAAAGG TTAGTGGAGC     16260
     ACACAAATGG CCCACAATGT AACTTCTGTC TTAACCGTAT TTTAACTAAT TATTAGCTAA     16320
     GGGATGAAGG AGAGGACACT TAACCATCAT GACTGACAAT TAATGTATCT GAGTTCAATT     16380
     GTTGTTTTTC ATCTTATCTT GATGTGAAGA AGTATTTGCT AAGTACAAAC ATCTGATCCT     16440
     TTTGTACCAT ATTCAGGCTT TGAGGGTCTT TAATGAACTT CATCAAAAGC TCTTGGAATT     16500
     AATATTAATT AATATTTATG TTGAATATTT CACAGCACTC ATGAGGAGAT TTCATTGTGA     16560
     CAACCAATGG TCCCACATAC CAGGAATGAA TCAGCTCTTT GCTAATTGTT CATACTTTAT     16620
     AGTTTTAGCT GGCATTGTTT GTCTGGAAGT TTAGTTTTTA TTTCATCCCT GTAAATTCAA     16680
     TAACATAACA TTTCTATCTT CTGCTAAATG TAAAAATATT CCGATGTGAT TAAAATATGT     16740
     ATAGAAATCA AACAGCTTCC AGTCTAACAA TCAGGGTGGT AGGAAGCAGA TTATATGATA     16800
     AACATCCAGT CTGTCAGAAC AAGATGTTTA TAATATAAGA CTATATTTGA CTATGGACAT     16860
     AAATGTGCCT CCGAACATTT GACATTGAGA AATAAACAGC CTAAACACAC TAAAGTCAGT     16920
     GAATATAATA TCAAAATATA TAAATATTGG GTGTATATGA TCATAAAGAT TATTATAATG     16980
     AAAACTTTTG TTTGAAAGAC GAAAACAAAA ACTGACAAAT ATGTCTCCCA AAATTCTAAA     17040
     AGAAAGGAAG CAAATACCCA ATCAGCACCT AATTTGGTCT GTCCACGCTG GCTGGAGTCA     17100
     AAGACAAAGA ACCTTCAAGC ACCGGTTGAT TAAATGTTTT TCCAGCCAAC CAACAGAGAA     17160
     GACAGGTGGT CAGCCCTCTG AATGTGGTCT CATGAAATAC AAGTCACATG TTCCACATAT     17220
     TAATACATTG TTTGTGCACT CTGTTGGACA CAGCTGGAAA GTCCACCTGC TCAGATGGTT     17280
     GGACTGAAAA GGTAACAAAT ACGTGGATAT GAGCTAAAAT CAATTAATCT TTCTCACAAG     17340
     TAGCTATTTT TCGAATTTGT ATCTTGGTAG TAACATTGGA AACTATTGTT CAATTAGGAG     17400
     GACATTAAAG AGGGGAGGGT TTCGTTAGAG CTTGAATAGC TCGCATTTAG CTATCTGACT     17460
     TTAGTGAGAG ACCACAAATT CCCACTGAAG GTACCCAGAA TGATGACACA GACTCACAGA     17520
     AAGCAAAGAG AATTGACAGT TTCACTCCAC GTGCAAGATT TATTTGCATC ACACTTGATA     17580
     CAAGCAAAGA ATGTCGCCTC TTTCCACAGG ATGTCTATTG GTGACATCTC ATGTCTGATA     17640
     AACAGTAGTC ATAACACATT TGATGACCAA CTCTCCATGA GACAGCTTTG GTCTTGGAGT     17700
     GTGCTTAGCT CATGGCACAA TGAATAACAC CTCACCTAAC TAGCGTGAGA CAACCAGAAT     17760
     GTGAATACAT GAGGATGAAC ATAAAACATT ATACTGTAAG CCTGTAAAAT TAAACATGGA     17820
     ATAACACAAC ATAATATAGT TTGCTTCATG GTCACAGAAC CTTATCCCTG AATGCATTTT     17880
     CCAATTACAA ACTCATTGAC CCACATCCAA CACAAATACA GTTTGGTTCC AATTATAATT     17940
     TACACACCAC AAAGCAAAAC AAAATGATGC CACCCTGTTT TAAAATGATA TCCTATATTT     18000
     TCTAAATACA TGACAACATT AGAGGTTCCG TGTCCTTAGC CTTCCTATGC TAGCTTTGCT     18060
     GTGGTTCAAC TTCTTCCAAC TTCTTAGCTT GCACTAGTCA CTTCTTACAA GATTAAGTTT     18120
     TGACATACAC AACATGTGAT CTTGTAAATT ATGATGGCCT GTCATAATTG AAACCATTGC     18180
     TTTTCAATCT ATGGTACGTG CACCACAGGC GCAATAAGAG TTACCTCTAG CTAGTATGCA     18240
     GAGGAATCTC TGAAATATAT TTATTAAATG AAATAATATA ATTTAAAGAC ATAATACTAC     18300
     CAAAGTACTA CGCAATTTTG AATGAAAATA CTTTTGGAAG TTTTGCATTT TGTGTAATAT     18360
     TTTGTTTCAG TATGAGCCNN NNNNNNNNNN NNNNNNNNAT TATCCCTGAA TGCATTTTCT     18420
     CACTACAAAG TTCATAGTTA GTTCAGTAGT TTGATTGTTG TCAGTTTAAT TGACTGACAC     18480
     CCAGATGAGA GCTCCCAATG ATGGATGAAG GACTCCTTCT CCCAGTAAAG TAAAACTGTA     18540
     TGTGACCAAC TATGTTTATT CACCTTACCT CTTCCCTGTC CTCTCACAAT CAGATTAGTG     18600
     AGTCAGCACC TCACTGCCAT AACAAACTCT TTATGTAACT ACATTTACAA GTCTCTCAAG     18660
     TGTCTAACAC AGAATAACAG CACCTCAGAT TACAGGACTG AAACTGTGAC CTTACAAAGC     18720
     TTCACAAAGC TGAGGTTCCC AGCGATCATA ACGACTGCCC ACATCTTCAA GATGTTCTCC     18780
     AGTAGGTTAG AGTGCAATTC CATAAAGTTA GGTGACTTAT AAGAGATAAT TAATGTAGCT     18840
     ACAAAACTAT ATTTCCCACA ATGTGTGTTT CATTAGACCC TCCCTGCCGG GTAAACACGC     18900
     ACATCTTCCA AACTCCACAC CTTGAGTTTG AAACACAGGC CCCTCGGTTA TAAATGTGCA     18960
     GTCTTCAGAT GTAAGCTGAG ATAACCCTGA TGACATTTTA CAGACTTGAC AAAGCTCCTC     19020
     CAGTGCCACG TGATGAATAA ACAGAACTTC ATGTGTAAAT AGGTGGCATA CTCCTTTAAG     19080
     AATATTGCCT CATTTACATG GGTGAACAGT GCACTGCTGC CCCCTTATGT TCAGGAATAT     19140
     TGTAGGCTAA AGGACATATT GTCCTGGGGG CCGGGACCAT ATGTTTATGG TCGGGACCCC     19200
     CACTAGTGGT CGTCAAAGTG CCACCAGAGG TCGCGAGGCC TTCTTGATTT TAAGGGGTTT     19260
     AATAAAACTA AAATATATAC CCAGTAGGTC TATAACTCTG CATTTGGTTC ATTTCTGTGA     19320
     AGGAAACTAA ATGAAAATGT TATTTTAGAT TTTAAGTTTA GATTATTATT TAAAAACTAA     19380
     ACTTTAAAGA CCAGGACACA AGCTATATTC ACAGAGCCTT AACTCTCTGA TAAACAGCCT     19440
     TGTTTATCTT AAAGTATATC TTATCGTCTT AATTGTCCTG CATTAGAAAA GTCTGCAGTT     19500
     AAAACAACCA GGGGATCATT GGAGGAAGGT CAAAGTTAAG AGCCGCAGAA AACAAGTCAG     19560
     AAATCTAGTA TAAAAGTGTA GTACCTAGGC CAGTGTCTCA CACAATATTT AAATAAATCA     19620
     TTTTCTTAAA ATAAAAAAAA CAATGTTTTG TTCATACAAA AATTATTTAC AGATGACTTT     19680
     AAAAATCCTG AAAATCGTTT AAATAAAATT CTAAATAAAA AATGTGAGGA GGAAAACTCC     19740
     ACAGACAGTG GCTGTAATCC ACTGGTGTGT TGTAGTCAGT AGGTGGCAGT AAAGCTTTCA     19800
     AAGGTCAATA CTAACCTACA ATGAAAGAAA ACCAACGTAA AAGAGGCCAA AATAATCACA     19860
     GCAGCAGCAG CAGTAGTAGA AGAAGAAGAA GAAGAAGAAG AAGAAGAGCA CTAGCCACCG     19920
     TTAGCTTGTC AGACAAACGC AGTAAACTAG CGTTAGCTGC AATTTCTCCA ATGCCTGGCT     19980
     AGCGTCGCTG CAGGTGTCGA AGAGATCATC ATATGCTGCG AAAGAGAGGG AAGGTGACAT     20040
     CAAACAGTTC GTGACGGAGA CAGACCTCGT TTAAGAAGAA CATGGAGAAA CAGTTGCATT     20100
     TAAACCTGTT AGCCTCCAGA CCTCCTATGG CTGGTGGCTT TCAATCCGGC TCCAAAATGA     20160
     AAATGGGGTG AGTTAGCTAG CACCTTTAAT AGCATGCTGT CATCTGTGCT GTGTATAATA     20220
     TATAATATCC TCCTCTCTGG GGGGCTAGTC CTTGCTAGCA GAGTTTGGAC CAACAGTGGC     20280
     TGTAAATAAA ATGCGTAGTT CCTGACTATA AGCATTATAT ATAATTTAGG TTAAACTCAG     20340
     TTAAACCTTG ACAGTATCCA CTGATCTTAA CTCCATTAAC ACAGATATTT TAGAGTAAGA     20400
     GTGAGCAGTA AGGACACACC ATCAGTAGTG TCTGTAGGTG TTAGCTTTAT ATACAATTGG     20460
     ATCTTATTGT CCAGCTACTG GGTTTGAACC ACATTTAGTT TCCATCTACA CAGACTGTGA     20520
     GAGCTTGTTT CTGGCTTGTT TACATCCCCA TGTTACACTA GTTGTGTCAA CAAGTGTTTT     20580
     GTTTGTGGTA TAGATGTACC CATATATTAC ATCATGACTG GACAGTGTTT ATATTTGGGG     20640
     CTTGAATGAA ACAGTATCCA AACTGTCTCT GTTGAGTGTG TGCGAAAACT GAAACTACAC     20700
     CAACACGAAA ACCCTGAAAC ATTACCTGTA CTTAAGTCCC CAGCCTCTGG TTTCCACTCA     20760
     GTCAAATGTT GTATTTGTAT GGCTGCTTTT AGTCTGAGGT AAGATGATTC GAGAAGGAAT     20820
     GAGGCCGAAT GAAACTGTGA AGTTGTGACA TTATCAGAGA GCCAGTTTTT CTTTATTTAC     20880
     CTCTGGCGCA ATTTTTTTGA ATAATTCTGC TGCAATACAG GATTGGTTTA CATTTCTCTT     20940
     GTTTTTTTCT TTGTCACGCA GACCTGGACG GAAGAAAGAT TTCTCCCCCC TGCCCTGGAG     21000
     TCACTACTTT GAAACCATGG AGGATGTTGA GGTGGAAAAT GAAAATGGCA AAGATATATC     21060
     CTTGACTGCT GCTTCTGTTT GTCAGGAGAA AGCTCGGCAT GAATTATTGA CACTTTGGTG     21120
     TGGCAGTCAC CCATTCATAT CTAACTAGGC CATTTATATC TGCCTGCTGT CTAACTCTAA     21180
     CGCTCTGGTA TCTATTTCCT TGACTACCTT GAACATTTTC AGAATTTACT GCAGTGGCTC     21240
     CCATGGTCCT GTGCTGCTGC TGCTCCATGG AGGAGGCCAC TCTGCACTCT CCTGGGCTGT     21300
     GTTCACTGTG AGCATAACTA TAACATTAAC TATGTAACCT CTGTTTTAAA ATACACATCA     21360
     GCGTAGTGTG GAGCATTTAT TTACTTCAGC ATATTTGACT TTACGCTAGT TTATTTAAAT     21420
     GATTCCCGTA TATCCCTTTG CAGGCTGTCA TATGCAGCAG GATCAACTGC AGGGTGGTGG     21480
     CTATGGACCT CCGAGCTCAT GGTAAATATA GGTAGTCAAA AGACTAAATT AGTAACATTT     21540
     AATTCAATCA GTGCATCACA ATAATGTAAT ATATCCTTAA TATTCATTCT GTTTAAGAAG     21600
     ATTCTAGTTT TGCTTAATAT TTTAATGTTA TTGGCTGATG AAATAAAGTA GAAGACACTT     21660
     AATGTTTTCT GCTGACAGCC AAATTACTTA AAAAAGTCCT GTATCAGATT TTACTGTTCC     21720
     AAATTTCCGC TCCAGTACCA CAAGGAGGGA AATTGCTGTG TATGAGTGCA AACGGAGCAA     21780
     AATGGTAAAA TATGCTTCTC TCTCATCACC TGCAGGCGAC ACCAAAGTGA AAAATCCTGA     21840
     CGATCTCTCT GCAGACACGA TGGCCAAGTA AGTTGCTGAG TGTGCAGTTA ACACCGATGC     21900
     AGGATTTTGT GAGAAGCACA TAGCAGCTTA AGCTTGCGTC ACAGAAAACA TGTGGCAAAC     21960
     CAGAGAGGCT AGCAGTGATG CTGCTGGCTT ACAGGGCAGG CAAGAGTTAA AGGAGTATGG     22020
     ATTTGGATTA ATGAGTTTCC CAGTTCTTTG TTAAATACGT TCTCCGTCTC GAGGTTTCTA     22080
     ACTTAATACA CTGACACGTA TAGAAATACA GACACATTAA TACCTCATCC TTGCTTTTTT     22140
     CTTTCAAAAG GGATATTGGC AAAGTGGTGG AGGTGCTCTA CGGAGACAAC CCGCCTCCGA     22200
     TCATGATTAT TGGACACAGC ATGGGTGGGG CCATTGCAGT TCACACAGCC ACAGCGAATC     22260
     ATGTACCATC ACTGCTTGGC CTCTGCGTCA TTGACGTTGT AGAAGGTAAG AGTTTGCGCT     22320
     TTCTCCAGTA GGAGCATCAT AGATGGATAC ATTTCAGTTT ATGACACTAG CACGTTGCTA     22380
     TCACTGCCAC TTTAAATTAG CAGTGAGTTA GCTATAGTGT TACTGGGTTT AGTAACGACA     22440
     AATATGTTTT TAAATTGTAT TCAGGTACAG CAATGGATGC TTTGAACAGT ATGCAGAATT     22500
     TCCTCAGAAG TCGACCAAAG ACATTTAAAT CTCTGGAGAA CGCCATTGAG TGGAGGTAAA     22560
     CATGATCAAC ACTGCTACAT CTTCACAGTG TCGTTCATTA TTCACTAAAA CAAATAGAAG     22620
     CCTTGTTGAC AGCATTTGCC ACGTTTTGTA TAATCTTCAT CTTCGAAAGG CCATATTCTA     22680
     ATTGTTCAGT TTTAAAGGTC CAGTGTGTAG AAGTTAGTGT CATCTAGCGG TGTAAGTTGC     22740
     CGGTCGCCAC TCTGTCGCTT AACCCTCCCC TTCAAAGCTT CCAGCGCCCC TATCTACCTA     22800
     CCAGTAGCTC CCCTAAATGT TACACACTGC ACCTTTTAAT GACCTCCATT CTTGTCTGAA     22860
     ACTTTTCTTT TGCTGTCAGT GTGAAGAGTG GCCAGATCCG CAACATTGAG TCAGCACGAG     22920
     TGTCAATGGG AGGCCAGGTG AAAAAGTATG TCTGCTCAGT TTCTCATCTG TACATGAAGT     22980
     CCTGTGTGGA TTTTGATGAG TTTTATGCAC TGCATCTTAA TTAGCTTTGT CCGACATTCA     23040
     CAGATGTGAG GAATCCACCA GCAGTCCAGG TGTGTCTAAA AGCATTGGCG AAGGTATAAT     23100
     AGAAGAGGAG GAGGATGAAG AAGGGGAAGA AGAATCCAAC AAGAAAAGGA TGAAGGAAGA     23160
     TGACCAAGAG GTTCCGTCCC TTCTAATATT TGTCTTCCTG TTATAACGTG TATGTGTTTA     23220
     TGATTGGTTG AAAAGTACCT AATGATGTTG TTGTCTTTCA TACAGATAAA AAAGGAAAGC     23280
     ATCTTCACCT GGCGAGTGGA GCTGTCGAAG ACAGAAAAAT ACTGGGATGG CTGGTTCAGA     23340
     GGCCTGTCTG CTCTCTTCCT CACCTGTTCT GTACCAAAAC TGCTTCTGCT CGCAGGTTCG     23400
     ATGTTTCACA GTGAACTTAA ATTATTATTT TGCATCCAAA TAAGTAAGAA ATATACATGG     23460
     GCAGGCAGTT TTTATGTAAT TTCACATCAT GTCCGACTAG TTTGAATGAA TACAAACAAA     23520
     TCAAGTTTTA TTCCAAGCTA TTTTGCCATT GACTGCACAA TTTCACCCCT GACTTAATCC     23580
     ATTGTACAGG AGTGGACAGG CTTGACAAAG ACCTTACTAT TGGACAGATG CAAGGTAATG     23640
     TGGCACAATT TCAGATTTTG TGCATAGTTT CCATTTTTCC CCCACATTTG ATTGTTGTCA     23700
     TATAGGTATA GTAGACTACA CTGGCCTCAA AAATATCCGT AATCTCACTG TTTGTCCACA     23760
     GGGAAGTTTC AGATGCAGGT CCTCCCTCAG TGTGGTCATG CTGTCCATGA GGACGCACCT     23820
     GAGAAAGTAA GAGCTGTTTA CCTGAACGTA CACTGTGGGC ATTGTTCAAA TTACTGTATG     23880
     ATGATTGATC CAGATTCAGT TTGCTGCTGC TTTGTTAAAT CAGTCCTCTA TCATCTGTTG     23940
     CTAGGTAGCA GATGCTCTAG CAACATTTAT GGTTCGGCAC AAATTCACGG AGTTTAAGGA     24000
     AGGATTCCTG TGGTAA                                                     24016
//
