# Supplementary material for: Genomic characterization of the European sea bass Dicentrarchus labrax reveals the presence of a novel uncoupling protein (UCP) gene family member in the teleost fish lineage
Source: BMC Evol Biol. 2012 May 11;12:62. doi: 10.1186/1471-2148-12-62 (PMC3428666; doi:10.1186/1471-2148-12-62)
Supplement: Additional file 2 — Pairwise comparisons of nonsynonymous and synonymous substitution rates of all teleost UCP genes. Substitution rates were estimated using the yn00 program in PAML. [file 1471-2148-12-62-S2.xls]

## Sheet: dNdS
	Seabass UCP1	Stickleback UCP1	Takifugu UCP1	Tetraodon UCP1	Medaka UCP1	Zebrafish UCP1
Seabass UCP1
Stickleback UCP1	0.480176
Takifugu UCP1	0.306358	0.524194
Tetraodon UCP1	0.271676	0.505837	0.340909
Medaka UCP1	0.402439	0.523643	0.223214	0.233645
Zebrafish UCP1	0.4	0.527132	0.446429	0.464789	0.369295
	Seabass UCP2	Stickleback UCP2	Takifugu UCP2	Tetraodon UCP2	Medaka UCP2	Zebrafish UCP2
Seabass UCP2
Stickleback UCP2	0.302326
Takifugu UCP2	0.382609	0.327623
Tetraodon UCP2	0.472	0.443243	0.460993
Medaka UCP2	0.449057	0.417381	0.377358	0.480519
Zebrafish UCP2	0.574289	0.555089	0.472551	0.586207	0.541164
	Seabass UCP3	Stickleback UCP3	Takifugu UCP3	Tetraodon UCP3	Medaka UCP3	Zebrafish UCP3
Seabass UCP3
Stickleback UCP3	0.271889
Takifugu UCP3	0.262136	0.296236
Tetraodon UCP3	0.443396	0.447964	0.513158
Medaka UCP3	0.400271	0.419973	0.5	0.570175
Zebrafish UCP3	0.349845	0.293447	0.29052	0.381006	0.457052
	Seabass UCP3L	Stickleback UCP3L	Takifugu UCP3L	Tetraodon UCP3L	Medaka UCP3L
Seabass UCP3L
Stickleback UCP3L	0.645885
Takifugu UCP3L	0.856354	0.72524
Tetraodon UCP3L	0.906627	0.798343	0.970874
Medaka UCP3L	1.01468	0.924138	1.01299	0.95302
