# Supplementary material for: Genomic characterization of the European sea bass Dicentrarchus labrax reveals the presence of a novel uncoupling protein (UCP) gene family member in the teleost fish lineage
Source: BMC Evol Biol. 2012 May 11;12:62. doi: 10.1186/1471-2148-12-62 (PMC3428666; doi:10.1186/1471-2148-12-62)
Supplement: Additional file 3 — QI(k) or QII(k) values for all combinations of pairwise comparisons of UCP clusters in teleost fishes. QI (k) or QII (k) values highlighted in blue indicate sites that might be responsible for functional divergence. [file 1471-2148-12-62-S3.xls]

## Sheet: Additional file
Amino acid Position		QI (k)						Amino acid Position	QII (k)
	UCP1/UCP2	UCP1/UCP3	UCP1/UCP3L	UCP2/UCP3	UCP2/UCP3L	UCP3/UCP3L			UCP1/UCP2	UCP1/UCP3	UCP1/UCP3L	UCP2/UCP3	UCP2/UCP3L	UCP3/UCP3L
1	0.531781	0.831559	0.760527	0.18564	0.337258	0.284855		1	0	0	0	0	0	0
2	0.531781	0.831559	0.890752	0.18564	0.625992	0.570967		2	0	0	0.215652	0	0.006067	-0.060278
3	0.531781	0.883695	0.871611	0.278405	0.570469	0.147136		3	0	0	0.241097	0	0.006741	-0.057616
4	0.667567	0.65482	0.549766	0.416325	0.592174	0.06397		4	0.280031	0.337978	0.467857	-0.000592	-0.039841	0.059893
5	0.643261	0.885717	0.880193	0.098538	0.165648	0.144561		5	0.46184	0	0.229194	0.173284	-0.033953	-0.055094
6	0.643261	0.923204	0.885597	0.086203	0.168011	0.066638		6	0	0	0.222122	0	0.005384	-0.048193
7	0.643261	0.981461	0.760527	0.161924	0.202571	0.347338		7	0.46184	0.337484	1393323	0.08176	0	0.058535
8	0.628125	0.831559	0.756195	0.275238	0.211927	0.278735		8	0	0	0	0	0	0
9	0.628125	0.931082	0.860831	0.098843	0.182536	0.064384		9	0	0	0.605302	0	-0.037626	0.062715
10	0.531781	0.963901	0.820372	0.6414	0.446014	0.080033		10	0	0.423069	0.338132	0.114212	0.009316	0.059863
11	0.531781	0.831559	0.704151	0.18564	0.261199	0.215935		11	0	0	0	0	0	0
12	0.643261	0.938637	0.820918	0.089113	0.161179	0.081836		12	0.252342	0.388897	0	0	0.007119	-0.056405
13	0.631728	0.831559	0.704151	0.27922	0.384087	0.215935		13	0.273864	4331613	1852762	0	0	0
14	0.327085	0.695761	0.635063	0.094985	0.224877	0.166665		14	0.209326	0.687447	0.913352	0	0	0
15	0.531781	0.831559	0.704151	0.18564	0.261199	0.215935		15	0	0	0	0	0	0
16	0.531781	0.831559	0.825629	0.18564	0.4573	0.399024		16	0	0	0	0	0	0
17	0.665781	0.899569	0.628609	0.18564	0.337651	0.285218		17	0.282864	0.823105	0	0	0.016001	-0.165974
18	0.336735	0.946161	0.639675	0.292319	0.20223	0.285218		18	0.120063	0.459878	0.27871	-0.000953	0.009858	0
19	0.531781	0.831559	0.760527	0.18564	0.337258	0.284855		19	1231948	4331613	0	0	0.016049	-0.166495
20	0.531781	0.831559	0.704151	0.18564	0.261199	0.215935		20	0	0	0	0	0	0
21	0.531781	0.831559	0.704151	0.18564	0.261199	0.215935		21	0	0	0	0	0	0
23	0.531781	0.831559	0.704151	0.18564	0.261199	0.215935		23	0	0	0	0	0	0
24	0.631728	0.831559	0.704151	0.27922	0.384087	0.215935		24	0	0	4356909	0	-0.10155	0.661536
25	0.531781	0.831559	0.704151	0.18564	0.261199	0.215935		25	0	0	0	0	0	0
26	0.370915	0.691965	0.814308	0.100917	0.384087	0.338292		26	0	0	0.620214	0	0.016459	-0.165885
27	0.531781	0.831559	0.704151	0.18564	0.261199	0.215935		27	0	0	0	0	0	0
28	0.531781	0.831559	0.76078	0.18564	0.337651	0.285218		28	0	0	0	0	0	0
29	0.665781	0.899569	0.813001	0.18564	0.261199	0.215935		29	0	0	0	0	0	0
30	0.766574	0.92876	0.704151	0.048867	0.603862	0.499556		30	0.138244	0.436507	0	-0.000332	0.008755	-0.099869
31	0.531781	0.831559	0.704151	0.18564	0.261199	0.215935		31	0	0	0	0	0	0
32	0.531781	0.831559	0.704151	0.18564	0.261199	0.215935		32	0	0	0	0	0	0
33	0.531781	0.831559	0.704151	0.18564	0.261199	0.215935		33	0	0	0	0	0	0
34	0.531781	0.831559	0.758665	0.18564	0.334386	0.282205		34	0	0	0	0	0	0
35	0.531781	0.831559	0.758665	0.18564	0.334386	0.282205		35	0	0	0	0	0	0
36	0.531781	0.831559	0.758665	0.18564	0.334386	0.282205		36	0	0	0	0	0	0
37	0.531781	0.831559	0.758665	0.18564	0.334386	0.282205		37	0	0	0	0	0	0
38	0.531781	0.831559	0.704151	0.18564	0.261199	0.215935		38	0	0	0	0	0	0
39	0.531781	0.831559	0.758665	0.18564	0.334386	0.282205		39	0	0	0	0	0	0
40	0.531781	0.831559	0.758665	0.18564	0.334386	0.282205		40	0	0	0	0	0	0
41	0.531781	0.831559	0.758665	0.18564	0.334386	0.282205		41	0	0	0	0	0	0
42	0.531781	0.831559	0.758665	0.18564	0.334386	0.282205		42	0	0	0	0	0	0
43	0.531781	0.831559	0.755996	0.18564	0.330317	0.278457		43	0	0	0	0	0	0
44	0.531781	0.831559	0.704151	0.18564	0.261199	0.215935		44	0	0	0	0	0	0
45	0.531781	0.831559	0.704151	0.18564	0.261199	0.215935		45	0	0	0	0	0	0
46	0.531781	0.831559	0.704151	0.18564	0.261199	0.215935		46	0	0	0	0	0	0
47	0.630866	0.831559	0.755197	0.278263	0.212526	0.277346		47	0.275628	4331613	0.633696	0	0	0
48	0.531781	0.831559	0.704151	0.18564	0.261199	0.215935		48	0	0	0	0	0	0
49	0.665781	0.899569	0.632734	0.18564	0.334386	0.282205		49	0.282864	0.823105	0.385182	0	0	0
50	0.531781	0.831559	0.704151	0.18564	0.261199	0.215935		50	0	0	0	0	0	0
51	0.629027	0.831559	0.704151	0.27623	0.38032	0.215935		51	0	0	0	0	0	0
52	0.625941	0.831559	0.756195	0.272849	0.212544	0.278735		52	0	0	0	0	0	0
53	0.531781	0.831559	0.76078	0.18564	0.337651	0.285218		53	0	0	0	0	0	0
54	0.531781	0.831559	0.704151	0.18564	0.261199	0.215935		54	0	0	0	0	0	0
55	0.531781	0.831559	0.758665	0.18564	0.334386	0.282205		55	0	0	0	0	0	0
56	0.764071	0.831559	0.814507	0.46727	0.111443	0.376134		56	0.139537	4331613	0.831299	0	-0.035876	0.121399
57	0.687034	0.908497	0.828321	0.18564	0.261199	0.215935		57	0	0	0	0	0	0
58	0.531781	0.831559	0.760527	0.18564	0.337258	0.284855		58	0	0	0	0	0	0
59	0.79895	0.949051	0.652584	0.18564	0.334386	0.282205		59	0.158264	0.444349	0.275438	0	0	0
60	0.531781	0.831559	0.81755	0.18564	0.440083	0.382239		60	0	0	0.345377	0	0.009508	-0.096576
61	0.643261	0.831559	0.704151	0.292319	0.400461	0.215935		61	0	0	0	0	0	0
62	0.531781	0.831559	0.704151	0.18564	0.261199	0.215935		62	0	0	0	0	0	0
63	0.531781	0.831559	0.704151	0.18564	0.261199	0.215935		63	0	0	0	0	0	0
64	0.531781	0.882402	0.704151	0.275345	0.261199	0.324242		64	0	1213483	0	0.321792	0	0.218382
65	0.377169	0.692502	0.916736	0.100946	0.382882	0.339687		65	0	0	0	0	0	0
66	0.531781	0.831559	0.704151	0.18564	0.261199	0.215935		66	0	0	0	0	0	0
67	0.687034	0.908497	0.828321	0.18564	0.261199	0.215935		67	0	0	0	0	0	0
68	0.531781	0.831559	0.704151	0.18564	0.261199	0.215935		68	0	0	0	0	0	0
69	0.631728	0.882203	0.814021	0.10433	0.173727	0.141882		69	0.273864	0	0.354838	-0.00063	0	-0.076957
70	0.531781	0.831559	0.704151	0.18564	0.261199	0.215935		70	0	0	0	0	0	0
71	0.531781	0.831559	0.704151	0.18564	0.261199	0.215935		71	0	0	0	0	0	0
72	0.666343	0.899811	0.813413	0.18564	0.261199	0.215935		72	0	0	0	0	0	0
73	0.687034	0.908497	0.828321	0.18564	0.261199	0.215935		73	0	0	0	0	0	0
74	0.531781	0.831559	0.704151	0.18564	0.261199	0.215935		74	0	0	0	0	0	0
75	0.687034	0.908497	0.828321	0.18564	0.261199	0.215935		75	0	0	0	0	0	0
76	0.687034	0.908497	0.624844	0.18564	0.337258	0.284855		76	0	0	0.844735	0	-0.099022	0.204453
77	0.687034	0.908497	0.828321	0.18564	0.261199	0.215935		77	0	0	0	0	0	0
78	0.687034	0.908497	0.828321	0.18564	0.261199	0.215935		78	0	0	0	0	0	0
79	0.948409	0.989529	0.979216	0.18564	0.261199	0.215935		79	0.092648	0.249908	0.206613	0	0	0
80	0.849772	0.964394	0.410507	0.18564	0.4573	0.399024		80	0.132687	0.368309	0.193715	0	0	0
81	0.687034	0.908497	0.828321	0.18564	0.261199	0.215935		81	0	0	0	0	0	0
82	0.531781	0.831559	0.704151	0.18564	0.261199	0.215935		82	0	0	0	0	0	0
83	0.531781	0.831559	0.704151	0.18564	0.261199	0.215935		83	0	0	0	0	0	0
84	0.816544	0.688274	0.911468	0.288318	0.261199	0.339687		84	0.148731	0.31503	0.341292	0	0	0
85	0.531781	0.831559	0.704151	0.18564	0.261199	0.215935		85	0	0	0	0	0	0
86	0.531781	0.831559	0.704151	0.18564	0.261199	0.215935		86	0	0	0	0	0	0
87	0.687034	0.908497	0.828321	0.18564	0.261199	0.215935		87	0	0	0	0	0	0
88	0.687034	0.908497	0.828321	0.18564	0.261199	0.215935		88	0	0	0	0	0	0
89	0.531781	0.831559	0.704151	0.18564	0.261199	0.215935		89	0	0	0	0	0	0
90	0.531781	0.831559	0.704151	0.18564	0.261199	0.215935		90	0	0	0	0	0	0
102	0.383594	0.502358	0.918301	0.098052	0.38032	0.511366		102	0.207722	0.250347	0	0.127673	-0.103352	-0.097319
103	0.312766	0.908497	0.635265	0.633947	0.303258	0.278735		103	0.165274	1061648	0.869333	-0.000383	0.005793	0
104	0.462515	0.767322	0.962282	0.101219	0.382882	0.338292		104	0.092437	0.24738	0.242104	0	0	0
105	0.367244	0.908497	0.539	0.275238	0.177432	0.37517		105	0.160813	0.72912	0.264394	0	0	0
106	0.849772	0.964394	0.691774	0.18564	0.332608	0.280567		106	0.242845	0.368309	0.574676	1547405	0	0.212401
107	0.213934	0.954359	0.453855	0.413314	0.117992	0.376134		107	0.176195	0.607115	0.500923	-0.000586	0.006163	0
108	0.531781	0.831559	0.704151	0.18564	0.261199	0.215935		108	0	0	0	0	0	0
109	0.531781	0.887744	0.704151	0.288318	0.261199	0.339687		109	1231948	0.761989	1852762	0	0	0
110	0.643261	0.887275	0.704151	0.097387	0.400461	0.338292		110	0	0.767825	0	-0.000578	0	-0.165885
111	0.531781	0.831559	0.704151	0.18564	0.261199	0.215935		111	0	0	0	0	0	0
112	0.531781	0.831559	0.704151	0.18564	0.261199	0.215935		112	0	0	0	0	0	0
113	0.630866	0.831559	0.704151	0.278263	0.382882	0.215935		113	0	0	0	0	0	0
114	0.531781	0.831559	0.76078	0.18564	0.337651	0.285218		114	0	0	0	0	0	0
115	0.531781	0.831559	0.704151	0.18564	0.261199	0.215935		115	0	0	0	0	0	0
116	0.531781	0.831559	0.704151	0.18564	0.261199	0.215935		116	0	0	0	0	0	0
117	0.531781	0.831559	0.704151	0.18564	0.261199	0.215935		117	0	0	0	0	0	0
118	0.531781	0.887744	0.704151	0.288318	0.261199	0.339687		118	0	0	0	0	0	0
119	0.531781	0.831559	0.704151	0.18564	0.261199	0.215935		119	0	0	0	0	0	0
120	0.531781	0.831559	0.704151	0.18564	0.261199	0.215935		120	0	0	0	0	0	0
121	0.531781	0.831559	0.704151	0.18564	0.261199	0.215935		121	2254726	6307118	4356909	0	0	0
122	0.310968	0.686711	0.544924	0.092729	0.104104	0.130939		122	0.109724	0	0	-0.000397	0.005674	0
123	0.531781	0.831559	0.704151	0.18564	0.261199	0.215935		123	0	0	0	0	0	0
124	0.531781	0.831559	0.704151	0.18564	0.261199	0.215935		124	0	0	0	0	0	0
125	0.531781	0.831559	0.704151	0.18564	0.261199	0.215935		125	0	0	0	0	0	0
126	0.531781	0.831559	0.704151	0.18564	0.261199	0.215935		126	0	0	0	0	0	0
127	0.531781	0.831559	0.704151	0.18564	0.261199	0.215935		127	0	0	0	0	0	0
128	0.531781	0.831559	0.704151	0.18564	0.261199	0.215935		128	0	0	0	0	0	0
129	0.531781	0.831559	0.704151	0.18564	0.261199	0.215935		129	0	0	0	0	0	0
130	0.531781	0.831559	0.704151	0.18564	0.261199	0.215935		130	0	0	0	0	0	0
131	0.630866	0.831559	0.76078	0.278263	0.20562	0.285218		131	0	0	0	0	0	0
132	0.531781	0.831559	0.704151	0.18564	0.261199	0.215935		132	0	0	0	0	0	0
133	0.631728	0.831559	0.704151	0.27922	0.384087	0.215935		133	0	0	0	0	0	0
134	0.531781	0.831559	0.704151	0.18564	0.261199	0.215935		134	0	0	0	0	0	0
135	0.531781	0.831559	0.704151	0.18564	0.261199	0.215935		135	0	0	0	0	0	0
136	0.531781	0.831559	0.704151	0.18564	0.261199	0.215935		136	0	0	0	0	0	0
137	0.183915	0.957352	0.916736	0.46727	0.599264	0.215935		137	0.090032	0.402072	0.330522	-0.000513	0.008835	0
138	0.643261	0.831559	0.755996	0.292319	0.209069	0.278457		138	0.46184	6307118	1474838	0	0	0
140	0.882015	0.887275	0.76078	0.139573	0.329541	0.162369		140	0	0	0.59068	0	0.005245	-0.102808
141	0.531781	0.831559	0.704151	0.18564	0.261199	0.215935		141	0	0	0	0	0	0
142	0.531781	0.831559	0.704151	0.18564	0.261199	0.215935		142	0	0	0	0	0	0
143	0.340444	0.951611	0.671991	0.292319	0.210295	0.277346		143	0.115656	0.430965	0	-0.000953	0.010217	-0.178244
144	0.758882	0.928395	0.812708	0.050018	0.114279	0.092977		144	0	0.438411	0.358479	-0.000337	0.005903	0
146	0.643261	0.934803	0.915737	0.087908	0.190124	0.048374		146	0.252342	0.406571	0.187404	-0.000406	0	-0.042001
147	0.531781	0.967463	0.760527	0.671007	0.337258	0.248129		147	2254726	0.405343	1393323	0	0	0
148	0.531781	0.831559	0.704151	0.18564	0.261199	0.215935		148	0	0	0	0	0	0
149	0.531781	0.831559	0.704151	0.18564	0.261199	0.215935		149	0	0	0	0	0	0
150	0.3411	0.71069	0.650139	0.101244	0.202571	0.16534		150	0	0.329018	0	-0.0006	0	-0.106947
151	0.809423	0.952355	0.90733	0.18564	0.261199	0.215935		151	0.279087	0.621941	0.82285	0	0	0
152	0.531781	0.831559	0.704151	0.18564	0.261199	0.215935		152	0	0	0	0	0	0
153	0.663837	0.89873	0.629634	0.18564	0.337258	0.284855		153	0.286013	0.832877	0.382147	0	0	0
154	0.625941	0.831559	0.704151	0.272849	0.376047	0.215935		154	0.523773	6307118	4356909	-0.001086	0.017097	0
155	0.676674	0.9042	0.553241	0.18564	0.42606	0.368669		155	0.487584	1124391	0.643912	-0.005224	0.010006	0
156	0.531781	0.831559	0.704151	0.18564	0.261199	0.215935		156	0	0	0	0	0	0
157	0.531781	0.831559	0.704151	0.18564	0.261199	0.215935		157	0	0	0	0	0	0
158	0.068347	0.759018	0.442448	0.21285	0.137863	0.135		158	0.065964	0.258791	0.18146	0	0	0
159	0.628125	0.831559	0.757503	0.275238	0.210323	0.280567		159	0	0	0	0	0	0
160	0.531781	0.831559	0.704151	0.18564	0.261199	0.215935		160	0	0	0	0	0	0
161	0.531781	0.831559	0.704151	0.18564	0.261199	0.215935		161	0	0	0	0	0	0
162	0.531781	0.831559	0.704151	0.18564	0.261199	0.215935		162	0	0	0	0	0	0
163	0.531781	0.928523	0.704151	0.426082	0.261199	0.49837		163	0	0	0	0	0	0
172	0.630866	0.831559	0.757503	0.278263	0.209546	0.280567		172	0	0	0	0	0	0
173	0.531781	0.831559	0.757503	0.18564	0.332608	0.280567		173	0	0	0	0	0	0
174	0.531781	0.831559	0.81755	0.18564	0.440083	0.382239		174	1231948	4331613	0.345377	0	0	0
175	0.531781	0.831559	0.757503	0.18564	0.332608	0.280567		175	0	0	0	0	0	0
176	0.531781	0.831559	0.757503	0.18564	0.332608	0.280567		176	0	0	0	0	0	0
177	0.531781	0.831559	0.704151	0.18564	0.261199	0.215935		177	0	0	0	0	0	0
178	0.531781	0.931843	0.814507	0.441408	0.433786	0.089919		178	0	0.612845	0.353507	0.164488	0.009724	0.073433
179	0.531781	0.831559	0.757503	0.18564	0.332608	0.280567		179	0	0	0	0	0	0
180	0.531781	0.831559	0.704151	0.18564	0.261199	0.215935		180	0	0	0	0	0	0
197	0.531781	0.885717	0.704151	0.283292	0.261199	0.333712		197	1231948	0.787779	1852762	0	0	0
198	0.531781	0.831559	0.704151	0.18564	0.261199	0.215935		198	0	0	0	0	0	0
199	0.643261	0.882004	0.704151	0.101593	0.400461	0.323132		199	0	0	0	0	0	0
200	0.531781	0.887744	0.704151	0.288318	0.261199	0.339687		200	0	0	1852762	0	0.048665	-0.164805
201	0.531781	0.831559	0.704151	0.18564	0.261199	0.215935		201	0	0	0	0	0	0
202	0.531781	0.831559	0.704151	0.18564	0.261199	0.215935		202	0	0	0	0	0	0
203	0.531781	0.831559	0.704151	0.18564	0.261199	0.215935		203	0	0	0	0	0	0
204	0.531781	0.831559	0.704151	0.18564	0.261199	0.215935		204	0	0	0	0	0	0
205	0.766574	0.831559	0.760527	0.471734	0.219497	0.284855		205	0	6307118	1393323	0.150588	-0.04287	0
206	0.531781	0.831559	0.704151	0.18564	0.261199	0.215935		206	0	6307118	4356909	1547405	-0.300261	0
207	0.531781	0.831559	0.76078	0.18564	0.337651	0.285218		207	0	0	0	0	0	0
208	0.531781	0.831559	0.704151	0.18564	0.261199	0.215935		208	0	0	0	0	0	0
209	0.631728	0.887744	0.760527	0.10064	0.205636	0.16242		209	0	0	1393323	0	-0.063385	0.126008
210	0.531781	0.831559	0.704151	0.18564	0.261199	0.215935		210	0	0	0	0	0	0
211	0.531781	0.831559	0.704151	0.18564	0.261199	0.215935		211	0	0	0	0	0	0
212	0.643261	0.831559	0.760527	0.292319	0.202571	0.284855		212	0.252342	0	0	-0.000953	0.009874	0
213	0.676674	0.9042	0.820916	0.18564	0.261199	0.215935		213	0.487584	1124391	1394978	0	0	0
214	0.531781	0.831559	0.704151	0.18564	0.261199	0.215935		214	0	0	0	0	0	0
215	0.531781	0.831559	0.704151	0.18564	0.261199	0.215935		215	0	0	0	0	0	0
216	0.643261	0.887275	0.810705	0.097387	0.164146	0.133619		216	0	0	0	0	0	0
217	0.631728	0.831559	0.704151	0.27922	0.384087	0.215935		217	0	4331613	1852762	-0.001038	0.016459	0
218	0.531781	0.831559	0.76078	0.18564	0.337651	0.285218		218	0	0	0	0	0	0
219	0.531781	0.831559	0.704151	0.18564	0.261199	0.215935		219	0	0	0	0	0	0
220	0.531781	0.831559	0.704151	0.18564	0.261199	0.215935		220	0	0	0	0	0	0
221	0.531781	0.831559	0.704151	0.18564	0.261199	0.215935		221	0	0	0	0	0	0
222	0.531781	0.831559	0.704151	0.18564	0.261199	0.215935		222	0	0	0	0	0	0
223	0.531781	0.831559	0.704151	0.18564	0.261199	0.215935		223	0	0	0	0	0	0
224	0.531781	0.831559	0.704151	0.18564	0.261199	0.215935		224	0	0	0	0	0	0
225	0.531781	0.831559	0.704151	0.18564	0.261199	0.215935		225	0	0	0	0	0	0
226	0.531781	0.831559	0.704151	0.18564	0.261199	0.215935		226	0	0	0	0	0	0
227	0.531781	0.831559	0.704151	0.18564	0.261199	0.215935		227	0	0	0	0	0	0
228	0.531781	0.831559	0.76078	0.18564	0.337651	0.285218		228	0	4331613	0	-0.005224	0	-0.165974
229	0.531781	0.831559	0.704151	0.18564	0.261199	0.215935		229	0	0	0	0	0	0
230	0.531781	0.831559	0.704151	0.18564	0.261199	0.215935		230	0	0	0	0	0	0
231	0.62579	0.831559	0.704151	0.272684	0.375839	0.215935		231	0	0	0	0	0	0
232	0.722039	0.967945	0.76078	0.051958	0.20359	0.249032		232	0.302421	0.276755	1389027	0.084598	0.007791	0.06739
233	0.749986	0.938637	0.704151	0.046616	0.573705	0.552345		233	0	0.388897	0	-0.000326	0	-0.089515
234	0.531781	0.831559	0.704151	0.18564	0.261199	0.215935		234	0	0	0	0	0	0
235	0.531781	0.885717	0.76078	0.283292	0.337651	0.16316		235	0	0	0	0	0	0
236	0.531781	0.831559	0.704151	0.18564	0.261199	0.215935		236	0	0	0	0	0	0
237	0.171864	0.497077	0.347366	0.038258	0.056887	0.055528		237	0.156478	0.367552	0.425827	0	0	0
238	0.629027	0.882402	0.704151	0.105001	0.38032	0.324242		238	0	0	1852762	0	0.016751	-0.177838
239	0.354952	0.9042	0.820916	0.292319	0.400461	0.215935		239	0.156647	0	0	-0.000953	0.01532	0
240	0.676674	0.692529	0.630585	0.699698	0.334386	0.274645		240	0.266408	0.23207	0.373878	-0.000355	0	-0.05372
241	0.531781	0.831559	0.755996	0.18564	0.330317	0.278457		241	0	0	0	0	0	0
242	0.531781	0.831559	0.704151	0.18564	0.261199	0.215935		242	0	0	0	0	0	0
243	0.531781	0.831559	0.704151	0.18564	0.261199	0.215935		243	0	0	0	0	0	0
244	0.643261	0.831559	0.825629	0.292319	0.160204	0.399024		244	0.252342	4331613	0.325333	-0.000953	0.006963	0
245	0.731981	0.938637	0.805453	0.050356	0.127288	0.096513		245	0.289854	0	0	0.099409	-0.039287	0
246	0.531781	0.831559	0.704151	0.18564	0.261199	0.215935		246	0	0	0	0	0	0
247	0.190126	0.511758	0.913507	0.049416	0.589786	0.503213		247	0.091502	0	0	-0.000335	0.009005	0
248	0.531781	0.934803	0.87931	0.455763	0.592174	0.055087		248	0	0.591994	0.541752	0.158977	-0.039841	0.058167
249	0.531781	0.926863	0.757503	0.418714	0.332608	0.173753		249	0	0.650131	0	0.174336	0	0.095305
250	0.531781	0.831559	0.704151	0.18564	0.261199	0.215935		250	0	0	0	0	0	0
251	0.531781	0.831559	0.704151	0.18564	0.261199	0.215935		251	0	0	0	0	0	0
252	0.531781	0.887744	0.76078	0.288318	0.337651	0.162146		252	0	0	0	0	0	0
253	0.946107	0.975279	0.704151	0.011358	0.938698	0.812534		253	0.14082	0	0	0.062915	-0.029351	0
254	0.629027	0.883695	0.756195	0.104104	0.211685	0.169018		254	0	0	0	0	0	0
255	0.531781	0.831559	0.704151	0.18564	0.261199	0.215935		255	0	0	0	0	0	0
256	0.531781	0.831559	0.704151	0.18564	0.261199	0.215935		256	0	0	0	0	0	0
257	0.531781	0.831559	0.704151	0.18564	0.261199	0.215935		257	0	0	0	0	0	0
258	0.531781	0.831559	0.704151	0.18564	0.261199	0.215935		258	0	0	0	0	0	0
259	0.531781	0.831559	0.704151	0.18564	0.261199	0.215935		259	0	0	0	0	0	0
260	0.731872	0.885717	0.756195	0.09245	0.219074	0.168157		260	0.158444	0.787779	0.625562	0	0	0
261	0.531781	0.831559	0.704151	0.18564	0.261199	0.215935		261	0	0	0	0	0	0
262	0.531781	0.831559	0.76078	0.18564	0.337651	0.285218		262	0	0	0	0	0	0
263	0.531781	0.831559	0.755197	0.18564	0.32911	0.277346		263	0	0	0	0	0	0
264	0.531781	0.831559	0.704151	0.18564	0.261199	0.215935		264	0	0	0	0	0	0
265	0.531781	0.831559	0.704151	0.18564	0.261199	0.215935		265	0	0	0	0	0	0
266	0.531781	0.831559	0.704151	0.18564	0.261199	0.215935		266	0	0	0	0	0	0
267	0.531781	0.831559	0.760527	0.18564	0.337258	0.284855		267	0	0	0	0	0	0
268	0.531781	0.831559	0.704151	0.18564	0.261199	0.215935		268	0	0	0	0	0	0
269	0.531781	0.831559	0.704151	0.18564	0.261199	0.215935		269	0	0	0	0	0	0
270	0.531781	0.831559	0.704151	0.18564	0.261199	0.215935		270	0	0	0	0	0	0
271	0.661938	0.897907	0.810178	0.18564	0.261199	0.215935		271	0	0.842638	0.638077	-0.005224	0.048665	0
272	0.531781	0.831559	0.704151	0.18564	0.261199	0.215935		272	0	0	0	0	0	0
273	0.531781	0.831559	0.704151	0.18564	0.261199	0.215935		273	0	0	0	0	0	0
274	0.531781	0.831559	0.704151	0.18564	0.261199	0.215935		274	0	0	0	0	0	0
275	0.531781	0.831559	0.76078	0.18564	0.337651	0.285218		275	0	0	0	0	0	0
276	0.531781	0.928027	0.756195	0.423859	0.330619	0.178153		276	1231948	0.440334	0	0	0.016921	-0.077376
277	0.531781	0.831559	0.704151	0.18564	0.261199	0.215935		277	1231948	4331613	1852762	0	0	0
278	0.531781	0.831559	0.704151	0.18564	0.261199	0.215935		278	0	0	0	0	0	0
279	0.531781	0.831559	0.704151	0.18564	0.261199	0.215935		279	0	0	0	0	0	0
280	0.676674	0.9042	0.541703	0.18564	0.4573	0.399024		280	0.266408	0	0	-0.005224	0.008976	0
281	0.531781	0.831559	0.756195	0.18564	0.330619	0.278735		281	0	0	0	0	0	0
282	0.531781	0.887744	0.704151	0.288318	0.261199	0.339687		282	0	0	0	0	0	0
283	0.531781	0.934803	0.760527	0.455763	0.337258	0.173229		283	0	0.591994	0	0.158977	0	0.088567
